# Supplementary material for: catena-Poly[[dipyridine­cadmium(II)]-μ-5-amino-2,4,6-triiodo­isophthalato]
Source: Acta Crystallogr Sect E Struct Rep Online. 2010 Oct 9;66(Pt 11):m1371. doi: 10.1107/S1600536810039498 (PMC3009045; doi:10.1107/S1600536810039498)
Supplement: Supplementary file 1 [file e-66-m1371-sup1.cif]

##############################################################################
###                                                                        ###
###        Electronic paper (Acta Crystallographica Section E)             ###
###                                                                        ###
##############################################################################
#                                                                            #
# This CIF contains the data in a paper accepted for publication in Acta     #
# Crystallographica Section E. It conforms to the requirements of Notes      #
# for Authors for Section E, and has been peer reviewed under the auspices   #
# of the IUCr Commission on Journals.                                        #
#                                                                            #
# Full details of the Crystallographic Information File format               #
# are given in the paper "The Crystallographic Information File (CIF):       #
# a New Standard Archive File for Crystallography" by S. R. Hall, F. H.      #
# Allen and I. D. Brown [Acta Cryst. (1991), A47, 655-685].                  #
#                                                                            #
# The current version of the core CIF dictionary is obtainable from          #
# ftp://ftp.iucr.org/pub/cif_core.dic. The current version number is 2.4.    #
#                                                                            #
# Software is freely available for graphical display of the structure(s) in  #
# this CIF.  For information consult the CIF home page http://www.iucr.org/  #
# cif/home.html                                                              #
#                                                                            #
# This file may be used for bona fide research purposes within the           #
# scientific community so long as proper attribution is given to the journal # 
# article from which it was obtained.                                        #
#                                                                            #
##############################################################################
                                             
data_I
_audit_creation_method     SHELXL-97
_chemical_name_systematic
;
<i>catena</i>-Poly[[dipyridinecadmium(II)]-<i>\m</i>-5-amino-2,4,6-
triiodoisophthalato]
;
_chemical_name_common     ?
_chemical_formula_moiety     'C18 H12 Cd I3 N3 O4'
_chemical_formula_sum     'C18 H12 Cd I3 N3 O4'
_chemical_formula_iupac     '[Cd (C8 H2 I3 N O4) (C5 H5 N)2]'
_chemical_formula_weight     827.41
_chemical_melting_point     ?
_symmetry_cell_setting     tetragonal
_symmetry_space_group_name_H-M     'P41212'
_symmetry_space_group_name_Hall     'P 4abw 2nw'
loop_
    _symmetry_equiv_pos_as_xyz
    'x, y, z'
    '-x, -y, z+1/2'
    '-y+1/2, x+1/2, z+1/4'
    'y+1/2, -x+1/2, z+3/4'
    '-x+1/2, y+1/2, -z+1/4'
    'x+1/2, -y+1/2, -z+3/4'
    'y, x, -z'
    '-y, -x, -z+1/2'
_cell_length_a     11.824(3)
_cell_length_b     11.824(3)
_cell_length_c     15.841(9)
_cell_angle_alpha     90.00
_cell_angle_beta     90.00
_cell_angle_gamma     90.00
_cell_volume     2214.7(15)
_cell_formula_units_Z     4
_cell_measurement_reflns_used     1949
_cell_measurement_theta_min     2.15
_cell_measurement_theta_max     28.16
_cell_measurement_temperature     293(2)
_exptl_crystal_description     'block'
_exptl_crystal_colour     'light yellow'
_exptl_crystal_size_max     0.25
_exptl_crystal_size_mid     0.25
_exptl_crystal_size_min     0.20
_exptl_crystal_density_diffrn     2.482
_exptl_crystal_density_meas     ?
_exptl_crystal_density_method     'not measured'
_exptl_crystal_F_000     1520
_exptl_absorpt_coefficient_mu     5.197
_exptl_absorpt_correction_type     multi-scan
_exptl_absorpt_process_details     '(SADABS; Bruker 2003)'
_exptl_absorpt_correction_T_min     0.3566
_exptl_absorpt_correction_T_max     0.4230
_exptl_special_details
;
;
_diffrn_ambient_temperature     293(2)
_diffrn_radiation_type     MoK\a
_diffrn_radiation_wavelength     0.71073
_diffrn_radiation_source     'fine-focus sealed tube'
_diffrn_radiation_monochromator     graphite
_diffrn_measurement_device_type     'Bruker SMART CCD'
_diffrn_measurement_method     'phi and omega scans'
_diffrn_detector_area_resol_mean     none
_diffrn_reflns_number     14248
_diffrn_reflns_av_R_equivalents     0.0537
_diffrn_reflns_av_sigmaI/netI     0.0426
_diffrn_reflns_theta_min     2.15
_diffrn_reflns_theta_max     28.16
_diffrn_reflns_theta_full     28.16
_diffrn_measured_fraction_theta_max     0.999
_diffrn_measured_fraction_theta_full     0.999
_diffrn_reflns_limit_h_min     -15
_diffrn_reflns_limit_h_max     15
_diffrn_reflns_limit_k_min     -14
_diffrn_reflns_limit_k_max     15
_diffrn_reflns_limit_l_min     -17
_diffrn_reflns_limit_l_max     21
_diffrn_standards_number     none
_diffrn_standards_interval_count     none
_diffrn_standards_interval_time     none
_diffrn_standards_decay_%     ?
_refine_special_details
;
Refinement of <i>F</i>^2^ against ALL reflections. The weighted <i>R</i>-factor
<i>wR</i> and goodness of fit <i>S</i> are based on <i>F</i>^2^, conventional
<i>R</i>-factors <i>R</i> are based on <i>F</i>, with <i>F</i> set to zero for
negative <i>F</i>^2^. The threshold expression of <i>F</i>^2^ >
\s(<i>F</i>^2^) is used only for calculating <i>R</i>-factors(gt) <i>etc</i>.
and is not relevant to the choice of reflections for refinement.
<i>R</i>-factors based on <i>F</i>^2^ are statistically about twice as large
as those based on <i>F</i>, and <i>R</i>- factors based on ALL data will be
even larger.
;
_reflns_number_total     2714
_reflns_number_gt     1949
_reflns_threshold_expression     >2sigma(I)
_refine_ls_structure_factor_coef     Fsqd
_refine_ls_matrix_type     full
_refine_ls_R_factor_all     0.0672
_refine_ls_R_factor_gt     0.0383
_refine_ls_wR_factor_gt     0.0778
_refine_ls_wR_factor_ref     0.0893
_refine_ls_goodness_of_fit_ref     1.018
_refine_ls_restrained_S_all     1.016
_refine_ls_number_reflns     2714
_refine_ls_number_parameters     134
_refine_ls_number_restraints     60
_refine_ls_hydrogen_treatment     constr
_refine_ls_weighting_scheme     calc
_refine_ls_weighting_details
              'w=1/[\s^2^(Fo^2^)+(0.0338P)^2^+2.9740P] where P=(Fo^2^+2Fc^2^)/3'
_atom_sites_solution_hydrogens     geom
_atom_sites_solution_primary     direct
_atom_sites_solution_secondary     difmap
_refine_ls_shift/su_max     0.000
_refine_ls_shift/su_mean     0.000
_refine_diff_density_max     0.603
_refine_diff_density_min     -0.868
_refine_ls_extinction_method     none
_refine_ls_extinction_coef     ?
_refine_ls_abs_structure_details     'Flack (1983), 1096 Friedel pairs'
_refine_ls_abs_structure_Flack     -0.04(6)
loop_
    _atom_type_symbol
    _atom_type_description
    _atom_type_scat_dispersion_real
    _atom_type_scat_dispersion_imag
    _atom_type_scat_source
    'C' 'C' 0.0033 0.0016
                         'International Tables Vol C Tables 4.2.6.8 and 6.1.1.4'
    'H' 'H' 0.0000 0.0000
                         'International Tables Vol C Tables 4.2.6.8 and 6.1.1.4'
    'N' 'N' 0.0061 0.0033
                         'International Tables Vol C Tables 4.2.6.8 and 6.1.1.4'
    'O' 'O' 0.0106 0.0060
                         'International Tables Vol C Tables 4.2.6.8 and 6.1.1.4'
    'I' 'I' -0.4742 1.8119
                         'International Tables Vol C Tables 4.2.6.8 and 6.1.1.4'
    'Cd' 'Cd' -0.8075 1.2024
                         'International Tables Vol C Tables 4.2.6.8 and 6.1.1.4'
_computing_data_collection     'SMART (Bruker, 2003)'
_computing_cell_refinement     'SAINT (Bruker, 2003)'
_computing_data_reduction     'SAINT (Bruker, 2003)'
_computing_structure_solution     'SHELXS97 (Sheldrick, 2008)'
_computing_structure_refinement     'SHELXL97 (Sheldrick, 2008)'
_computing_molecular_graphics
               'XP in SHELXTL (Sheldrick, 2008) and DIAMOND (Brandenburg, 2000)'
_computing_publication_material
                             'SHELXTL (Sheldrick, 2008) and PLATON (Spek, 2009)'
loop_
    _atom_site_type_symbol
    _atom_site_label
    _atom_site_fract_x
    _atom_site_fract_y
    _atom_site_fract_z
    _atom_site_U_iso_or_equiv
    _atom_site_adp_type
    _atom_site_calc_flag
    _atom_site_refinement_flags
    _atom_site_occupancy
    _atom_site_disorder_assembly
    _atom_site_disorder_group
    Cd Cd1 0.62771(5) 0.37229(5) 0.2500 0.0572(2) Uani d S 1 . .
    I I1 0.51631(4) 0.51631(4) 0.0000 0.0630(2) Uani d S 1 . .
    I I2 0.28105(5) 0.12921(6) 0.17206(4) 0.0802(2) Uani d . 1 . .
    N N1 0.1416(5) 0.1416(5) 0.0000 0.064(2) Uani d S 1 . .
    H H1A 0.1357 0.0961 0.0421 0.077 Uiso calc PR 0.50 . .
    H H1B 0.0961 0.1357 -0.0421 0.077 Uiso calc PR 0.50 . .
    N N2 0.6179(7) 0.2214(7) 0.3348(5) 0.0771(19) Uani d . 1 . .
    O O1 0.5507(5) 0.2646(5) 0.1328(3) 0.0668(15) Uani d . 1 . .
    O O2 0.6079(5) 0.5525(4) 0.3035(3) 0.0684(16) Uani d . 1 . .
    C C1 0.2221(6) 0.2221(6) 0.0000 0.051(2) Uani d S 1 . .
    C C2 0.2982(6) 0.2357(6) 0.0666(4) 0.0462(16) Uani d . 1 . .
    C C3 0.3809(6) 0.3171(6) 0.0673(4) 0.0479(17) Uani d . 1 . .
    C C4 0.3908(5) 0.3908(5) 0.0000 0.043(2) Uani d S 1 . .
    C C5 0.4652(7) 0.3247(7) 0.1375(5) 0.0540(19) Uani d . 1 . .
    C C6 0.5209(10) 0.1691(10) 0.3519(9) 0.113(3) Uani d U 1 . .
    H H6 0.4560 0.1946 0.3248 0.135 Uiso calc R 1 . .
    C C7 0.5108(12) 0.0835(12) 0.4049(10) 0.134(4) Uani d U 1 . .
    H H7 0.4419 0.0464 0.4114 0.161 Uiso calc R 1 . .
    C C8 0.6063(12) 0.0494(13) 0.4514(11) 0.147(4) Uani d U 1 . .
    H H8 0.6026 -0.0039 0.4944 0.177 Uiso calc R 1 . .
    C C9 0.7027(12) 0.0999(13) 0.4288(10) 0.143(4) Uani d U 1 . .
    H H9 0.7701 0.0745 0.4523 0.172 Uiso calc R 1 . .
    C C10 0.7060(10) 0.1827(10) 0.3754(8) 0.113(4) Uani d U 1 . .
    H H10 0.7755 0.2169 0.3654 0.135 Uiso calc R 1 . .
loop_
    _atom_site_aniso_label
    _atom_site_aniso_U_11
    _atom_site_aniso_U_22
    _atom_site_aniso_U_33
    _atom_site_aniso_U_12
    _atom_site_aniso_U_13
    _atom_site_aniso_U_23
    Cd1 0.0617(3) 0.0617(3) 0.0482(4) -0.0120(4) -0.0049(3) -0.0049(3)
    I1 0.0559(3) 0.0559(3) 0.0773(5) -0.0148(3) 0.0062(3) -0.0062(3)
    I2 0.0755(4) 0.0957(5) 0.0695(3) -0.0276(4) -0.0027(3) 0.0291(3)
    N1 0.060(4) 0.060(4) 0.071(5) -0.027(5) -0.007(4) 0.007(4)
    N2 0.075(5) 0.073(5) 0.083(5) -0.004(4) -0.013(4) -0.005(4)
    O1 0.054(3) 0.091(4) 0.056(3) 0.008(3) -0.006(3) -0.012(3)
    O2 0.091(4) 0.056(3) 0.058(3) -0.003(3) -0.026(3) -0.005(2)
    C1 0.047(3) 0.047(3) 0.058(5) -0.009(5) 0.003(4) -0.003(4)
    C2 0.041(4) 0.050(4) 0.048(4) -0.001(3) 0.005(3) 0.001(3)
    C3 0.040(4) 0.052(4) 0.052(4) -0.006(3) 0.009(3) -0.005(3)
    C4 0.036(3) 0.036(3) 0.058(5) 0.000(4) 0.013(3) -0.013(3)
    C5 0.048(5) 0.061(5) 0.053(4) -0.011(4) 0.006(4) -0.003(4)
    C6 0.077(6) 0.105(7) 0.156(9) -0.028(6) -0.026(6) 0.040(6)
    C7 0.102(7) 0.127(8) 0.173(9) -0.027(7) -0.027(7) 0.054(7)
    C8 0.105(8) 0.142(8) 0.196(9) -0.010(7) -0.031(8) 0.062(8)
    C9 0.108(8) 0.129(8) 0.192(9) -0.026(7) -0.043(8) 0.046(8)
    C10 0.075(6) 0.102(7) 0.161(9) -0.008(6) -0.038(6) 0.048(6)
_geom_special_details
;
All e.s.d.'s (except the e.s.d. in the dihedral angle between two l.s. planes)
are estimated using the full covariance matrix. The cell e.s.d.'s are taken
into account individually in the estimation of e.s.d.'s in distances, angles
and torsion angles; correlations between e.s.d.'s in cell parameters are only
used when they are defined by crystal symmetry. An approximate (isotropic)
treatment of cell e.s.d.'s is used for estimating e.s.d.'s involving l.s.
planes.
;
loop_
    _geom_bond_atom_site_label_1
    _geom_bond_atom_site_label_2
    _geom_bond_site_symmetry_2
    _geom_bond_distance
    _geom_bond_publ_flag
    Cd1 N2 . 2.236(8) ?
    Cd1 N2 8_665 2.236(8) ?
    Cd1 O2 8_665 2.305(5) ?
    Cd1 O2 . 2.305(5) ?
    Cd1 O1 8_665 2.429(5) ?
    Cd1 O1 . 2.429(5) ?
    Cd1 C5 8_665 2.681(8) ?
    Cd1 C5 . 2.681(8) ?
    I1 C4 . 2.098(8) ?
    I2 C2 . 2.102(7) ?
    N1 C1 . 1.346(12) ?
    N1 H1A . 0.8600 ?
    N1 H1B . 0.8600 ?
    N2 C10 . 1.307(12) ?
    N2 C6 . 1.331(13) ?
    O1 C5 . 1.239(10) ?
    O2 C5 8_665 1.246(9) ?
    C1 C2 . 1.395(9) ?
    C1 C2 7 1.395(9) ?
    C2 C3 . 1.373(9) ?
    C3 C4 . 1.382(8) ?
    C3 C5 . 1.495(11) ?
    C4 C3 7 1.382(8) ?
    C5 O2 8_665 1.246(9) ?
    C6 C7 . 1.321(16) ?
    C6 H6 . 0.9300 ?
    C7 C8 . 1.407(17) ?
    C7 H7 . 0.9300 ?
    C8 C9 . 1.336(17) ?
    C8 H8 . 0.9300 ?
    C9 C10 . 1.293(16) ?
    C9 H9 . 0.9300 ?
    C10 H10 . 0.9300 ?
loop_
    _geom_angle_atom_site_label_1
    _geom_angle_atom_site_label_2
    _geom_angle_atom_site_label_3
    _geom_angle_site_symmetry_1
    _geom_angle_site_symmetry_3
    _geom_angle
    _geom_angle_publ_flag
    N2 Cd1 N2 . 8_665 116.3(4) ?
    N2 Cd1 O2 . 8_665 104.7(3) ?
    N2 Cd1 O2 8_665 8_665 120.8(2) ?
    N2 Cd1 O2 . . 120.8(2) ?
    N2 Cd1 O2 8_665 . 104.7(3) ?
    O2 Cd1 O2 8_665 . 87.0(3) ?
    N2 Cd1 O1 . 8_665 82.4(2) ?
    N2 Cd1 O1 8_665 8_665 91.2(2) ?
    O2 Cd1 O1 8_665 8_665 136.7(2) ?
    O2 Cd1 O1 . 8_665 54.96(18) ?
    N2 Cd1 O1 . . 91.2(2) ?
    N2 Cd1 O1 8_665 . 82.4(2) ?
    O2 Cd1 O1 8_665 . 54.96(18) ?
    O2 Cd1 O1 . . 136.7(2) ?
    O1 Cd1 O1 8_665 . 167.9(3) ?
    N2 Cd1 C5 . 8_665 100.6(3) ?
    N2 Cd1 C5 8_665 8_665 101.2(3) ?
    O2 Cd1 C5 8_665 8_665 111.4(2) ?
    O2 Cd1 C5 . 8_665 27.7(2) ?
    O1 Cd1 C5 8_665 8_665 27.5(2) ?
    O1 Cd1 C5 . 8_665 164.3(3) ?
    N2 Cd1 C5 . . 101.2(3) ?
    N2 Cd1 C5 8_665 . 100.6(3) ?
    O2 Cd1 C5 8_665 . 27.7(2) ?
    O2 Cd1 C5 . . 111.4(2) ?
    O1 Cd1 C5 8_665 . 164.3(3) ?
    O1 Cd1 C5 . . 27.5(2) ?
    C5 Cd1 C5 8_665 . 138.0(4) ?
    C1 N1 H1A . . 120.0 ?
    C1 N1 H1B . . 120.0 ?
    H1A N1 H1B . . 120.0 ?
    C10 N2 C6 . . 115.1(9) ?
    C10 N2 Cd1 . . 122.3(7) ?
    C6 N2 Cd1 . . 122.5(7) ?
    C5 O1 Cd1 . . 87.7(5) ?
    C5 O2 Cd1 8_665 . 93.2(5) ?
    N1 C1 C2 . . 122.5(4) ?
    N1 C1 C2 . 7 122.5(4) ?
    C2 C1 C2 . 7 115.0(9) ?
    C3 C2 C1 . . 123.1(7) ?
    C3 C2 I2 . . 118.8(5) ?
    C1 C2 I2 . . 118.0(5) ?
    C2 C3 C4 . . 119.8(7) ?
    C2 C3 C5 . . 121.6(7) ?
    C4 C3 C5 . . 118.6(6) ?
    C3 C4 C3 7 . 119.2(8) ?
    C3 C4 I1 7 . 120.4(4) ?
    C3 C4 I1 . . 120.4(4) ?
    O1 C5 O2 . 8_665 123.3(7) ?
    O1 C5 C3 . . 117.7(7) ?
    O2 C5 C3 8_665 . 119.0(7) ?
    O1 C5 Cd1 . . 64.8(4) ?
    O2 C5 Cd1 8_665 . 59.1(4) ?
    C3 C5 Cd1 . . 169.9(5) ?
    C7 C6 N2 . . 124.3(13) ?
    C7 C6 H6 . . 117.8 ?
    N2 C6 H6 . . 117.8 ?
    C6 C7 C8 . . 118.7(14) ?
    C6 C7 H7 . . 120.7 ?
    C8 C7 H7 . . 120.7 ?
    C9 C8 C7 . . 114.6(15) ?
    C9 C8 H8 . . 122.7 ?
    C7 C8 H8 . . 122.7 ?
    C10 C9 C8 . . 122.6(15) ?
    C10 C9 H9 . . 118.7 ?
    C8 C9 H9 . . 118.7 ?
    C9 C10 N2 . . 124.2(12) ?
    C9 C10 H10 . . 117.9 ?
    N2 C10 H10 . . 117.9 ?
data_New_Global_Publ_Block
_journal_date_recd_electronic     2010-09-26
_journal_date_accepted     2010-10-03
_journal_name_full     'Acta Crystallographica, Section E'
_journal_year     2010
_journal_volume     66
_journal_issue     11
_journal_page_first     m1371
_journal_page_last     m1371
_journal_paper_category     QM
_journal_coeditor_code     SI2296
_publ_contact_author_name     'Yang Zou'
_publ_contact_author_address
;
Chemistry Department,
Zhejiang Sci-Tech University
Hangzhou, 310018
P.R.China
;
_publ_contact_author_email     zouyang@zstu.edu.cn
_publ_contact_author_fax     ?
_publ_contact_author_phone     ?
_publ_section_title
;\
<i>catena</i>-Poly[[dipyridinecadmium(II)]-<i>\m</i>-5-amino-2,4,6-\
triiodoisophthalato]
;
_publ_section_title_footnote     .
loop_
    _publ_author_name
    _publ_author_footnote
    _publ_author_address
    'Zou, Yang' .
;
Chemistry Department,
Zhejiang Sci-Tech University
Hangzhou, 310018
People's Republic of China
;
_publ_section_synopsis     .
