# Supplementary material for: catena-Poly[[dipyridine­cadmium(II)]-μ-5-amino-2,4,6-triiodo­isophthalato]
Source: Acta Crystallogr Sect E Struct Rep Online. 2010 Oct 9;66(Pt 11):m1371. doi: 10.1107/S1600536810039498 (PMC3009045; doi:10.1107/S1600536810039498)
Supplement: Supplementary file 2 [file e-66-m1371-Isup2.hkl]

# 
# h,k,l, Fc-squared, Fo-squared, sigma(Fo-squared) and status flag 
# 
data_I
_shelx_title ' 090328ap41 in P4(1)2(1)2' 
_shelx_refln_list_code          4 
_shelx_F_calc_maximum      295.45 
_exptl_crystal_F_000      1520.00 
_reflns_d_resolution_high  0.7529 
 
loop_ 
 _symmetry_equiv_pos_as_xyz 
 'x, y, z' 
 '-x, -y, z+1/2' 
 '-y+1/2, x+1/2, z+1/4' 
 'y+1/2, -x+1/2, z+3/4' 
 '-x+1/2, y+1/2, -z+1/4' 
 'x+1/2, -y+1/2, -z+3/4' 
 'y, x, -z' 
 '-y, -x, -z+1/2' 
 
_cell_length_a    11.8240 
_cell_length_b    11.8240 
_cell_length_c    15.8410 
_cell_angle_alpha  90.000 
_cell_angle_beta   90.000 
_cell_angle_gamma  90.000 
 
_shelx_F_squared_multiplier     1.000 
 
loop_ 
 _refln_index_h 
 _refln_index_k 
 _refln_index_l 
 _refln_F_squared_calc 
 _refln_F_squared_meas 
 _refln_F_squared_sigma 
 _refln_observed_status 
   1   1   0    45721.19    48193.06   2769.03 o 
   0   2   0     1787.07     2849.56    110.13 o 
   1   2   0    46444.65    45163.48    851.33 o 
   2   2   0    40332.17    41517.96   1059.41 o 
   1   3   0    20268.42    22690.53    544.35 o 
   2   3   0    16857.27    18099.85    297.27 o 
   3   3   0     9548.35     8034.56    216.90 o 
   0   4   0      816.64     1174.04     89.68 o 
   1   4   0     1562.79     1585.04     79.78 o 
   2   4   0    48212.50    46637.52    779.10 o 
   3   4   0      943.81      880.43     42.20 o 
   4   4   0     2902.09     3336.05    128.91 o 
   1   5   0      443.14      429.69     29.20 o 
   2   5   0       57.33      105.69     23.69 o 
   3   5   0    40671.06    39892.89    593.38 o 
   4   5   0     2189.24     2380.05     80.53 o 
   5   5   0    47905.50    42209.09    966.94 o 
   0   6   0     3317.68     3951.37    144.46 o 
   1   6   0    55125.56    52453.89    940.79 o 
   2   6   0     6279.72     6302.54    131.76 o 
   3   6   0     5470.43     5333.99    127.42 o 
   4   6   0     9667.51     9493.71    186.40 o 
   5   6   0     4345.84     4158.19    119.70 o 
   6   6   0      940.33      795.88     86.28 o 
   1   7   0    29995.04    28251.19    721.11 o 
   2   7   0     3788.75     3625.74     97.97 o 
   3   7   0      605.61      646.41     53.97 o 
   4   7   0     1500.45     1646.06     73.75 o 
   5   7   0     2568.91     2388.91     96.18 o 
   6   7   0     4412.32     4613.30    137.60 o 
   7   7   0    17217.86    17171.03    484.48 o 
   0   8   0    33178.86    31418.01    632.36 o 
   1   8   0     4349.12     4468.47    132.09 o 
   2   8   0       39.11       15.51     30.07 o 
   3   8   0      272.05      166.94     37.13 o 
   4   8   0      164.52      106.31     38.57 o 
   5   8   0     2862.68     2917.36    162.82 o 
   6   8   0     1605.12     1471.80    100.46 o 
   7   8   0     3652.18     3456.12    130.41 o 
   8   8   0      767.95     1236.49    127.58 o 
   1   9   0      239.47      196.81     32.43 o 
   2   9   0      285.31      337.84     55.75 o 
   3   9   0     6302.73     6526.30    172.33 o 
   4   9   0        6.89        1.70     31.26 o 
   5   9   0       58.86       80.50     60.91 o 
   6   9   0     4648.44     4965.89    157.65 o 
   7   9   0      231.44      313.62     60.76 o 
   8   9   0      522.07      493.36     70.67 o 
   9   9   0        6.20      -27.84     72.38 o 
   0  10   0     1176.25     1386.65     94.00 o 
   1  10   0     1397.25     1262.66     72.12 o 
   2  10   0     1911.18     1817.35    109.95 o 
   3  10   0      732.96      758.01     84.15 o 
   4  10   0       22.76        9.63     36.82 o 
   5  10   0       29.53       69.52     47.40 o 
   6  10   0       18.63       86.98     51.15 o 
   7  10   0      523.65      706.29     79.14 o 
   8  10   0        2.06       -3.91     49.87 o 
   9  10   0      221.59      237.92     71.22 o 
  10  10   0      382.63      665.76    143.28 o 
   1  11   0      274.85      309.74     61.00 o 
   2  11   0      114.79      159.53     42.06 o 
   3  11   0      148.27      117.74     46.19 o 
   4  11   0       65.08      177.45     58.33 o 
   5  11   0      372.49      292.67     77.07 o 
   6  11   0     2625.57     2629.00    165.05 o 
   7  11   0       41.74      -33.25     58.85 o 
   8  11   0      328.22      289.01     80.03 o 
   9  11   0       47.28       85.79     74.66 o 
  10  11   0        2.26      -51.95     62.35 o 
  11  11   0       58.61      173.27    117.80 o 
   0  12   0     3626.59     3298.55    232.43 o 
   1  12   0      114.07      130.79     63.39 o 
   2  12   0     1118.93     1277.72     91.09 o 
   3  12   0       46.31       90.12     44.68 o 
   4  12   0     1377.75     1548.42    109.73 o 
   5  12   0      741.46      820.63    121.78 o 
   6  12   0       94.67      203.02     66.42 o 
   7  12   0       75.56       51.26     63.52 o 
   8  12   0      533.71      593.47     96.65 o 
   9  12   0      169.42       39.05     77.21 o 
  10  12   0       55.40      -81.20     81.20 o 
   1  13   0      113.66      189.78     72.11 o 
   2  13   0     1382.09     1398.39    130.28 o 
   3  13   0      379.16      209.44     91.73 o 
   4  13   0      125.21      154.66     78.77 o 
   5  13   0      280.07      353.75     93.68 o 
   6  13   0      283.38      159.13    104.22 o 
   7  13   0      303.30      275.56     83.30 o 
   8  13   0      291.64      374.80     90.08 o 
   0  14   0      209.71      190.12    117.76 o 
   1  14   0      347.83      370.89    171.70 o 
   2  14   0       11.42       85.08    105.36 o 
   3  14   0      100.09      212.68     96.11 o 
   4  14   0       54.86      -99.09    144.56 o 
   5  14   0       13.54        5.75    164.83 o 
   6  14   0       11.31       54.58    175.75 o 
   7  14   0       21.85      -88.06     93.78 o 
   1  15   0       29.58       30.46    215.34 o 
   2  15   0       49.68      -23.58    106.30 o 
   3  15   0       78.50      -12.67    273.36 o 
   4  15   0       84.91      217.83    146.43 o 
   0   1   1     1114.02     1464.06     49.07 o 
   1   1   1    41280.61    40180.89   1945.69 o 
  -1   2   1     4434.69     4650.83    131.91 o 
   0   2   1      457.83      429.88     43.37 o 
   1   2   1     4967.50     5239.55     90.29 o 
   2   2   1    42864.72    46260.45    702.76 o 
  -2   3   1      975.27     1054.64     47.52 o 
  -1   3   1    14717.22    15418.25    278.34 o 
   0   3   1    81668.42    81491.22   1033.07 o 
   1   3   1    15164.55    16010.38    258.10 o 
   2   3   1      786.01      795.20     35.18 o 
   3   3   1    19944.89    18847.28    314.15 o 
  -3   4   1    13478.18    14021.70    238.16 o 
  -2   4   1    33125.91    34023.43    634.96 o 
  -1   4   1    15739.64    16510.46    268.03 o 
   0   4   1      278.36      253.58     23.77 o 
   1   4   1    15903.53    16571.11    251.41 o 
   2   4   1    33336.30    33872.43    436.29 o 
   3   4   1    14506.68    14818.54    254.78 o 
   4   4   1     1225.10     1089.23     71.55 o 
  -4   5   1    20633.80    20283.79    354.79 o 
  -3   5   1      623.99      781.99     49.82 o 
  -2   5   1    15666.50    14831.48    249.47 o 
  -1   5   1     9950.41    10055.06    249.75 o 
   0   5   1    10665.13    10640.69    197.70 o 
   1   5   1     9618.97    10027.13    207.19 o 
   2   5   1    15265.81    14517.10    260.95 o 
   3   5   1      707.46      836.46     37.35 o 
   4   5   1    20709.47    20227.42    354.85 o 
   5   5   1     4018.43     4365.65    146.16 o 
  -5   6   1     3248.87     3245.49    104.34 o 
  -4   6   1     7943.06     7611.89    161.50 o 
  -3   6   1      589.85      664.16     42.22 o 
  -2   6   1    12686.14    12135.73    248.68 o 
  -1   6   1     2522.70     2833.26     90.72 o 
   0   6   1     3777.28     4248.71    106.33 o 
   1   6   1     2586.81     2851.01     77.19 o 
   2   6   1    12471.75    12016.88    205.11 o 
   3   6   1      525.00      597.45     40.80 o 
   4   6   1     7961.06     7662.56    170.10 o 
   5   6   1     3130.87     3043.15    100.76 o 
   6   6   1     4609.80     4871.30    146.97 o 
  -6   7   1     2277.26     2549.68    104.82 o 
  -5   7   1     1571.25     1542.04     80.16 o 
  -4   7   1     4191.89     4441.17    119.48 o 
  -3   7   1     3548.09     3187.28    164.93 o 
  -2   7   1     8213.81     7512.73    190.60 o 
  -1   7   1     9474.12     9222.20    192.57 o 
   0   7   1      481.72      474.81     42.68 o 
   1   7   1     9647.52     9455.07    196.95 o 
   2   7   1     8317.77     7996.62    239.76 o 
   3   7   1     3370.67     3058.43     85.36 o 
   4   7   1     4209.33     4324.69    132.14 o 
   5   7   1     1467.59     1420.74     76.36 o 
   6   7   1     2162.64     2306.32     99.14 o 
   7   7   1      320.43      370.32     55.61 o 
  -7   8   1      110.62       85.20     45.22 o 
  -6   8   1     3820.02     3908.30    133.14 o 
  -5   8   1     3765.02     3739.12    118.63 o 
  -4   8   1     4326.57     4446.79    159.55 o 
  -3   8   1    12685.60    12882.90    311.65 o 
  -2   8   1     2115.33     2119.98    108.20 o 
  -1   8   1      183.07      152.28     31.25 o 
   0   8   1     1493.35     1564.16     65.71 o 
   1   8   1      167.33      226.90     33.38 o 
   2   8   1     2101.32     2007.72     78.86 o 
   3   8   1    12848.70    12678.64    262.61 o 
   4   8   1     4285.34     4265.77    125.84 o 
   5   8   1     3813.82     3841.77    124.64 o 
   6   8   1     3748.63     3681.78    127.64 o 
   7   8   1      107.30      122.54     47.61 o 
   8   8   1      868.97     1043.83     96.23 o 
  -8   9   1     2032.49     2035.73    115.51 o 
  -7   9   1     1960.66     2099.49    113.69 o 
  -6   9   1      727.72      712.21     71.21 o 
  -5   9   1     3666.42     3701.47    123.05 o 
  -4   9   1       72.72       41.02     33.73 o 
  -3   9   1     5488.76     4902.64    174.82 o 
  -2   9   1     1216.93     1178.85     93.76 o 
  -1   9   1     2125.15     1953.26     91.69 o 
   0   9   1     7245.36     6727.17    173.89 o 
   1   9   1     2120.85     2121.77     96.94 o 
   2   9   1     1189.51     1307.56     70.64 o 
   3   9   1     5526.32     5206.55    119.91 o 
   4   9   1       78.13      107.81     36.70 o 
   5   9   1     3623.44     3728.22    129.94 o 
   6   9   1      793.70      669.00     69.00 o 
   7   9   1     1991.07     2129.72    111.37 o 
   8   9   1     2081.40     2135.13    117.89 o 
   9   9   1       21.32       42.03     51.48 o 
  -9  10   1      691.65      966.96    112.38 o 
  -8  10   1      118.65      104.10     57.54 o 
  -7  10   1     3102.22     3322.61    144.86 o 
  -6  10   1      355.84      336.59     62.85 o 
  -5  10   1      675.19      761.97     72.62 o 
  -4  10   1     3973.70     4032.67    135.82 o 
  -3  10   1        0.03      -18.77     51.95 o 
  -2  10   1      719.77      825.25     68.73 o 
  -1  10   1     5695.41     5507.59    179.05 o 
   0  10   1     1691.29     1472.97     75.99 o 
   1  10   1     5695.76     5673.25    142.62 o 
   2  10   1      708.10      615.03    120.39 o 
   3  10   1        1.06      -28.95     28.95 o 
   4  10   1     4019.49     4120.10    119.15 o 
   5  10   1      714.33      646.92     78.76 o 
   6  10   1      335.91      403.01     67.78 o 
   7  10   1     3138.89     3171.52    151.83 o 
   8  10   1      117.36      161.21     65.90 o 
   9  10   1      658.57      775.73     92.93 o 
  10  10   1      453.78      331.84     84.55 o 
 -10  11   1      105.70      -32.17     66.58 o 
  -9  11   1      692.26      609.24    132.98 o 
  -8  11   1      466.13      567.60     87.45 o 
  -7  11   1      179.28      198.50     62.59 o 
  -6  11   1      623.94      597.29     79.29 o 
  -5  11   1     1256.71     1352.25     95.48 o 
  -4  11   1      625.56      476.70     93.21 o 
  -3  11   1     2329.76     2493.20    154.77 o 
  -2  11   1     1220.54     1191.29     86.39 o 
  -1  11   1     2305.70     2209.59    119.29 o 
   0  11   1      319.84      404.29     64.47 o 
   1  11   1     2279.34     2324.14    135.77 o 
   2  11   1     1170.92     1191.27     98.29 o 
   3  11   1     2328.89     2121.01    103.60 o 
   4  11   1      620.17      598.08     65.74 o 
   5  11   1     1223.00     1375.51     98.69 o 
   6  11   1      637.74      639.56     80.73 o 
   7  11   1      173.29      147.51     54.26 o 
   8  11   1      452.96      428.98     96.10 o 
   9  11   1      669.62      783.26    116.36 o 
  10  11   1       99.30       37.37     73.73 o 
  11  11   1      128.36       40.60     64.70 o 
 -10  12   1       50.26       76.75     70.39 o 
  -9  12   1      146.74       -8.39     71.06 o 
  -8  12   1      197.22      132.40     70.13 o 
  -7  12   1      285.18      380.69     84.44 o 
  -6  12   1      492.72      529.85     92.02 o 
  -5  12   1      966.95     1015.26    163.17 o 
  -4  12   1      299.43      293.17     73.57 o 
  -3  12   1     2096.52     2263.06    293.52 o 
  -2  12   1      990.39     1295.04    129.22 o 
  -1  12   1      155.35      126.62     58.71 o 
   0  12   1        1.96       20.53     49.34 o 
   1  12   1      141.45       60.31     67.88 o 
   2  12   1      925.25     1160.59    104.58 o 
   3  12   1     2072.87     2241.43    145.32 o 
   4  12   1      309.01      237.77     82.11 o 
   5  12   1     1007.61      987.70    103.79 o 
   6  12   1      530.51      493.79     82.46 o 
   7  12   1      284.53      280.23     75.58 o 
   8  12   1      190.16      118.11     73.25 o 
   9  12   1      141.12       -5.53     65.68 o 
  10  12   1       49.21       -1.02     72.17 o 
  -8  13   1      136.80      121.87     82.63 o 
  -7  13   1      176.87      276.78     99.65 o 
  -6  13   1      182.50      240.67     97.77 o 
  -5  13   1      210.47      229.45     96.37 o 
  -4  13   1      290.88      418.75    105.83 o 
  -3  13   1       42.09      114.34    110.66 o 
  -2  13   1      550.37      498.16    119.67 o 
  -1  13   1      824.21      872.70    140.06 o 
   0  13   1      357.03      238.87    150.83 o 
   1  13   1      731.30      599.99     97.08 o 
   2  13   1      565.64      526.56     90.63 o 
   3  13   1       41.28       67.72     61.56 o 
   4  13   1      279.56      244.62    109.50 o 
   5  13   1      212.86       84.43     77.69 o 
   6  13   1      189.39      237.83     77.66 o 
   7  13   1      187.83      158.05     75.91 o 
   8  13   1      139.91      157.86    111.96 o 
  -7  14   1      102.22      320.19    107.34 o 
  -6  14   1      139.11       83.93     98.06 o 
  -5  14   1      338.50      506.28    110.02 o 
  -4  14   1        6.01       37.34     86.77 o 
  -3  14   1      287.06      292.47    114.32 o 
  -2  14   1      438.54      284.93    123.26 o 
  -1  14   1      133.20      -55.77     81.03 o 
   0  14   1      567.26      606.54    211.70 o 
   1  14   1      138.85       24.81    109.02 o 
   2  14   1      404.14      408.89     97.71 o 
   3  14   1      300.56      467.91    119.57 o 
   4  14   1        4.84      180.79    216.84 o 
   5  14   1      332.80      437.50     99.38 o 
   6  14   1      136.99      184.65    103.85 o 
   7  14   1      102.12      242.46    179.17 o 
  -4  15   1      240.56      248.77    142.54 o 
  -3  15   1       31.76      -43.43    109.19 o 
  -2  15   1      232.62      284.82    139.49 o 
  -1  15   1      292.19      162.63    117.82 o 
   0  15   1        0.35     -103.76    103.76 o 
   1  15   1      297.45      506.79    238.93 o 
   2  15   1      234.00      172.45    340.46 o 
   4  15   1      249.32     -102.43    121.14 o 
   0   1   2     4406.92     5116.99    137.65 o 
   1   1   2      164.67      201.41     32.93 o 
  -1   2   2    84710.88    85608.28   1443.94 o 
   0   2   2     4261.18     3857.50     76.12 o 
   1   2   2    85704.95    88626.38   1125.22 o 
   2   2   2    76525.20    79090.14   1061.24 o 
  -2   3   2    45360.89    46784.66    858.85 o 
  -1   3   2    12165.44    12176.09    231.21 o 
   0   3   2    50033.90    51385.91    661.98 o 
   1   3   2    12861.40    12684.85    161.76 o 
   2   3   2    46076.34    46997.49    552.86 o 
   3   3   2    18004.36    17426.39    266.15 o 
  -3   4   2     1213.31     1181.31     48.48 o 
  -2   4   2    17752.12    17664.80    308.11 o 
  -1   4   2    87291.11    87973.19   1328.52 o 
   0   4   2    32577.43    32655.97    489.15 o 
   1   4   2    86676.67    86588.91   1032.85 o 
   2   4   2    17472.49    17114.55    231.95 o 
   3   4   2     1006.91      977.28     41.11 o 
   4   4   2      412.18      428.64     30.06 o 
  -4   5   2     2455.74     2536.81     68.76 o 
  -3   5   2    20139.44    20465.22    366.51 o 
  -2   5   2    19628.96    19870.39    354.73 o 
  -1   5   2     9216.29     9876.65    184.15 o 
   0   5   2    13551.89    12773.31    284.89 o 
   1   5   2     8811.95     9129.60    148.77 o 
   2   5   2    19912.14    19898.31    240.90 o 
   3   5   2    20809.33    21095.83    303.78 o 
   4   5   2     2657.89     2785.12     73.62 o 
   5   5   2    17485.10    17177.30    298.17 o 
  -5   6   2     7839.52     7415.13    163.06 o 
  -4   6   2     3477.92     3487.40     90.47 o 
  -3   6   2    30323.53    30240.92    521.35 o 
  -2   6   2     6333.96     6168.77    152.47 o 
  -1   6   2     4867.85     4766.97    108.97 o 
   0   6   2     2248.27     2132.63     64.99 o 
   1   6   2     5093.40     4784.10    106.00 o 
   2   6   2     6481.10     6670.05    108.97 o 
   3   6   2    30700.57    29775.94    424.42 o 
   4   6   2     3575.78     3648.74     90.38 o 
   5   6   2     7680.24     7385.36    172.17 o 
   6   6   2     1101.77     1115.34     76.39 o 
  -6   7   2      568.75      512.45     56.67 o 
  -5   7   2     1860.28     1785.00    107.11 o 
  -4   7   2    11889.95    11321.00    284.52 o 
  -3   7   2     5022.57     5131.29    175.37 o 
  -2   7   2     1736.69     1500.27     89.90 o 
  -1   7   2     4250.11     4256.45    102.67 o 
   0   7   2     8450.28     8401.04    272.50 o 
   1   7   2     4511.13     4358.18    104.60 o 
   2   7   2     1693.98     1542.86     59.97 o 
   3   7   2     4896.40     4842.27    104.33 o 
   4   7   2    11978.37    11491.21    234.41 o 
   5   7   2     1882.43     1907.71     86.18 o 
   6   7   2      571.08      531.62     57.54 o 
   7   7   2     2845.36     2745.88    125.10 o 
  -7   8   2      137.87      111.42     46.26 o 
  -6   8   2     2023.94     2332.70    107.99 o 
  -5   8   2     4422.41     4702.15    148.25 o 
  -4   8   2     1803.48     1868.89     92.43 o 
  -3   8   2    10175.62    10054.73    319.00 o 
  -2   8   2     2140.01     2198.93    114.50 o 
  -1   8   2     2210.50     2212.41     76.01 o 
   0   8   2     5515.54     5316.96    139.72 o 
   1   8   2     2098.37     2058.68     76.99 o 
   2   8   2     2102.74     1946.58     75.83 o 
   3   8   2    10332.31     9912.20    205.31 o 
   4   8   2     1758.33     1849.28     78.83 o 
   5   8   2     4220.34     4604.94    138.21 o 
   6   8   2     2126.03     2252.09    103.29 o 
   7   8   2      174.67      181.54     49.08 o 
   8   8   2      331.16      241.26     54.29 o 
  -8   9   2      443.52      515.95     74.93 o 
  -7   9   2     1179.59     1152.82     92.14 o 
  -6   9   2      533.71      410.21     78.98 o 
  -5   9   2     2638.38     2468.84    107.27 o 
  -4   9   2     4853.65     5036.48    158.76 o 
  -3   9   2     3983.77     3531.83    331.79 o 
  -2   9   2     1478.73     1466.01     79.53 o 
  -1   9   2      972.59      860.44     56.88 o 
   0   9   2       46.36       78.14     29.92 o 
   1   9   2     1050.40      934.07     65.53 o 
   2   9   2     1544.79     1673.64     77.60 o 
   3   9   2     3939.89     3974.58    100.68 o 
   4   9   2     4871.02     5116.58    181.69 o 
   5   9   2     2683.85     2638.16    101.44 o 
   6   9   2      535.32      449.60     58.43 o 
   7   9   2     1201.85     1198.10     98.95 o 
   8   9   2      432.54      399.33     73.95 o 
   9   9   2      946.95      744.35    114.34 o 
  -9  10   2      168.12      165.47     77.07 o 
  -8  10   2      345.89      155.27     76.23 o 
  -7  10   2      322.22      267.72     84.13 o 
  -6  10   2      420.27      451.25     84.50 o 
  -5  10   2      184.68      202.85     50.89 o 
  -4  10   2       55.41        4.84     63.20 o 
  -3  10   2       26.65      -34.86     51.97 o 
  -2  10   2     5865.31     5917.86    239.07 o 
  -1  10   2     5878.18     5763.33    291.42 o 
   0  10   2       21.04      -25.95     34.65 o 
   1  10   2     5954.19     6064.94    182.00 o 
   2  10   2     5873.41     5835.31    194.61 o 
   3  10   2       33.00       23.67     32.32 o 
   4  10   2       48.05       22.91     48.85 o 
   5  10   2      165.44      257.32     61.77 o 
   6  10   2      391.47      509.61     65.58 o 
   7  10   2      352.77      334.15     59.52 o 
   8  10   2      341.00      274.50     82.28 o 
   9  10   2      160.29      244.50     65.10 o 
  10  10   2     1417.10     1757.82    124.97 o 
 -10  11   2      152.09       31.68     65.46 o 
  -9  11   2      449.32      339.30     72.31 o 
  -8  11   2      694.16      695.49     94.90 o 
  -7  11   2      412.68      530.86    134.38 o 
  -6  11   2      373.01      236.14     65.55 o 
  -5  11   2      558.09      578.83     83.13 o 
  -4  11   2     1206.91     1275.71    104.24 o 
  -3  11   2      235.68      211.71    114.53 o 
  -2  11   2      865.47      917.79    108.63 o 
  -1  11   2      208.78      246.61     60.38 o 
   0  11   2     3945.89     3593.28    151.99 o 
   1  11   2      178.43      209.58     49.10 o 
   2  11   2      820.37     1006.81     91.02 o 
   3  11   2      254.97      371.19     58.60 o 
   4  11   2     1236.09     1522.09    122.48 o 
   5  11   2      528.69      576.52     79.55 o 
   6  11   2      381.88      388.75     65.36 o 
   7  11   2      453.33      415.13     95.00 o 
   8  11   2      684.19      718.34     87.94 o 
   9  11   2      441.60      577.57     82.66 o 
  10  11   2      155.04       18.93     67.46 o 
  11  11   2      126.14       99.75     87.14 o 
 -10  12   2       20.46      159.21    176.90 o 
  -9  12   2      173.54       72.43     85.17 o 
  -8  12   2       75.87       60.71     58.71 o 
  -7  12   2       64.97      152.85     68.03 o 
  -6  12   2      216.96      173.56     77.83 o 
  -5  12   2       37.44       38.96     55.14 o 
  -4  12   2      736.95      650.90     87.39 o 
  -3  12   2      180.26        8.34    109.26 o 
  -2  12   2      120.72       85.09     84.51 o 
  -1  12   2      713.43      777.62    107.09 o 
   0  12   2      125.74      105.99     55.53 o 
   1  12   2      750.04      746.67     97.19 o 
   2  12   2      124.00       66.15     66.26 o 
   3  12   2      187.69      221.69     75.69 o 
   4  12   2      723.82      538.54     80.57 o 
   5  12   2       41.06       35.30     55.08 o 
   6  12   2      221.57      199.63     75.35 o 
   7  12   2       61.35       77.14     64.54 o 
   8  12   2       67.89        3.21     63.89 o 
   9  12   2      180.87      233.58     76.63 o 
  10  12   2       22.20       -5.83    122.81 o 
  -8  13   2       84.04      118.77    117.01 o 
  -7  13   2       78.04      115.41     67.86 o 
  -6  13   2       57.76      237.44    100.91 o 
  -5  13   2      369.10      391.33    101.27 o 
  -4  13   2       15.03        2.42     56.57 o 
  -3  13   2      166.50      140.11     99.22 o 
  -2  13   2      296.15      148.67     83.33 o 
  -1  13   2       87.48       85.84     75.71 o 
   0  13   2       14.34      124.50     77.69 o 
   1  13   2       76.01      145.01     79.87 o 
   2  13   2      278.10      431.02     79.87 o 
   3  13   2      161.01      190.59     89.61 o 
   4  13   2       14.11      -60.21     60.21 o 
   5  13   2      364.51       71.06     84.81 o 
   6  13   2       58.28       80.84     63.08 o 
   7  13   2       76.38       59.55     66.79 o 
   8  13   2       82.52       -1.55     77.76 o 
  -6  14   2      229.32      181.26    130.03 o 
  -5  14   2       45.00       63.91    117.06 o 
  -4  14   2      187.70      246.45     96.28 o 
  -3  14   2       66.10      -44.51     81.34 o 
  -2  14   2      134.17      -60.06     83.96 o 
  -1  14   2        8.11      -41.72     91.61 o 
   0  14   2       62.16      150.45    166.27 o 
   1  14   2        6.01      169.84    103.10 o 
   2  14   2      131.36       58.72    128.93 o 
   3  14   2       58.80      198.37    104.86 o 
   4  14   2      193.71      171.45    168.70 o 
   5  14   2       46.93      152.25    116.94 o 
   6  14   2      220.66       81.78     90.45 o 
  -4  15   2      132.68      208.66    139.17 o 
  -3  15   2       18.20     -107.99    179.07 o 
  -2  15   2       68.90     -247.79    247.79 o 
  -1  15   2       29.79       89.69    127.02 o 
   0  15   2       20.25      -37.59    102.05 o 
   1  15   2       28.58        9.33    153.15 o 
   0   1   3    40291.34    44541.21    662.82 o 
   1   1   3    14460.91    13295.84    199.01 o 
  -1   2   3    15212.03    14950.83    222.14 o 
   0   2   3    10669.26     9739.42    164.52 o 
   1   2   3    14234.54    13991.71    188.10 o 
   2   2   3    40061.19    41264.75    568.00 o 
  -2   3   3     7026.46     7260.75    123.57 o 
  -1   3   3    26209.46    26746.76    449.60 o 
   0   3   3    13836.34    13180.20    185.45 o 
   1   3   3    26697.61    26881.61    302.60 o 
   2   3   3     7004.63     7551.78    107.71 o 
   3   3   3     3010.38     3154.04     68.32 o 
  -3   4   3     2543.61     2932.33     75.55 o 
  -2   4   3      256.51      331.48     51.65 o 
  -1   4   3    11374.13    11620.10    207.42 o 
   0   4   3     4468.25     4662.13     77.88 o 
   1   4   3    11319.33    11443.36    151.37 o 
   2   4   3      305.99      408.01     26.09 o 
   3   4   3     2589.86     2872.76     60.59 o 
   4   4   3    15341.26    15420.36    233.17 o 
  -4   5   3      549.89      709.87     40.44 o 
  -3   5   3     4967.72     4858.03    121.11 o 
  -2   5   3    18746.21    18894.15    339.52 o 
  -1   5   3    23158.50    22258.98    329.27 o 
   0   5   3     3432.76     3367.63     77.99 o 
   1   5   3    22618.77    21502.11    271.49 o 
   2   5   3    18306.43    18339.98    236.24 o 
   3   5   3     4895.75     4724.48     90.47 o 
   4   5   3      546.93      644.99     39.75 o 
   5   5   3       77.16       56.68     20.75 o 
  -5   6   3    19736.77    18919.99    328.68 o 
  -4   6   3     3730.32     3627.83    102.34 o 
  -3   6   3     4285.77     4623.24    117.05 o 
  -2   6   3      900.11      953.51     60.79 o 
  -1   6   3      620.23      650.17     39.35 o 
   0   6   3    74212.75    75030.72    908.59 o 
   1   6   3      637.40      622.04     32.85 o 
   2   6   3      845.88      992.46     35.31 o 
   3   6   3     4255.27     4395.91     81.67 o 
   4   6   3     3869.04     3693.24     86.78 o 
   5   6   3    19437.81    18795.09    317.13 o 
   6   6   3     1602.70     1585.59     74.15 o 
  -6   7   3     3235.61     3282.94    117.90 o 
  -5   7   3     1528.88     1673.42     81.78 o 
  -4   7   3     3521.23     3456.58    239.89 o 
  -3   7   3      421.64      466.78     81.59 o 
  -2   7   3    13134.19    13279.40    305.16 o 
  -1   7   3    19081.82    19060.47    337.50 o 
   0   7   3     1548.12     1417.76     57.26 o 
   1   7   3    19145.66    19184.21    285.89 o 
   2   7   3    13096.99    12930.39    177.16 o 
   3   7   3      501.51      580.03     38.07 o 
   4   7   3     3484.81     3293.28     81.61 o 
   5   7   3     1674.58     1761.24    105.64 o 
   6   7   3     3149.70     3193.83    104.30 o 
   7   7   3     8918.33     9362.13    203.08 o 
  -7   8   3     2022.13     1952.68     96.93 o 
  -6   8   3     5652.54     5789.58    175.34 o 
  -5   8   3       80.90      107.96     39.68 o 
  -4   8   3     4927.90     5053.60    161.72 o 
  -3   8   3       21.89      -12.58     38.99 o 
  -2   8   3     2536.60     2432.66    158.94 o 
  -1   8   3     7314.07     6723.10    195.49 o 
   0   8   3       65.72       64.62     31.24 o 
   1   8   3     7324.81     7218.31    138.03 o 
   2   8   3     2445.72     2721.97     75.80 o 
   3   8   3       28.41       73.87     27.70 o 
   4   8   3     4922.68     4828.38    154.74 o 
   5   8   3       91.57      171.62     38.40 o 
   6   8   3     5625.36     5490.00    157.63 o 
   7   8   3     2102.52     2181.08    104.37 o 
   8   8   3      156.70      116.10     42.38 o 
  -8   9   3     1077.95     1225.38     93.40 o 
  -7   9   3      397.15      511.72     61.84 o 
  -6   9   3      942.38      731.63     69.72 o 
  -5   9   3     1507.12     1608.05     94.10 o 
  -4   9   3     1655.64     1534.36    177.17 o 
  -3   9   3     2558.16     2649.03    145.76 o 
  -2   9   3     1050.78      845.01    158.25 o 
  -1   9   3      638.78      706.72     59.74 o 
   0   9   3     9117.20     9052.53    182.63 o 
   1   9   3      605.28      696.27     57.37 o 
   2   9   3     1046.39      918.53     57.52 o 
   3   9   3     2520.67     2407.18     94.20 o 
   4   9   3     1612.95     1697.20     83.68 o 
   5   9   3     1567.17     1779.78     92.99 o 
   6   9   3      962.00      843.32     75.29 o 
   7   9   3      392.33      380.05     58.72 o 
   8   9   3     1083.82     1089.19     87.29 o 
   9   9   3     1010.00      847.26     84.30 o 
  -9  10   3       34.20       48.51     52.74 o 
  -8  10   3      869.90      736.49     83.72 o 
  -7  10   3     1193.68     1311.02    107.58 o 
  -6  10   3     1306.66     1438.01     99.01 o 
  -5  10   3       62.59       95.19     50.26 o 
  -4  10   3      304.81      411.29     86.76 o 
  -3  10   3     1721.46     1644.13    142.22 o 
  -2  10   3     1843.87     1663.49    128.42 o 
  -1  10   3     1115.50     1226.91     87.68 o 
   0  10   3      226.72      236.86     40.30 o 
   1  10   3     1213.30     1318.38     92.50 o 
   2  10   3     1770.81     1619.40     91.29 o 
   3  10   3     1635.50     1440.61     89.58 o 
   4  10   3      291.19      224.30     48.78 o 
   5  10   3       50.08       19.81     44.03 o 
   6  10   3     1358.96     1516.37     99.24 o 
   7  10   3     1175.72     1305.99     96.78 o 
   8  10   3      908.81      971.60     90.19 o 
   9  10   3       31.87       22.55     49.92 o 
  10  10   3        0.12      -10.79     53.16 o 
 -10  11   3      350.96      396.56     80.17 o 
  -9  11   3      118.17      116.35     61.76 o 
  -8  11   3      338.43      500.22     78.34 o 
  -7  11   3       23.24      -13.32     70.96 o 
  -6  11   3      789.99      629.47     75.50 o 
  -5  11   3     2676.54     2735.13    146.24 o 
  -4  11   3       42.16       51.19     57.68 o 
  -3  11   3     1305.77     1231.13    123.58 o 
  -2  11   3      449.65      510.23     89.74 o 
  -1  11   3       84.76      128.07     53.62 o 
   0  11   3     3923.43     3899.04    159.06 o 
   1  11   3      106.38       79.07     45.39 o 
   2  11   3      432.59      409.26     98.92 o 
   3  11   3     1376.65     1334.89     91.34 o 
   4  11   3       42.65      -18.52     43.76 o 
   5  11   3     2638.71     2914.87    144.60 o 
   6  11   3      768.56      741.02     88.53 o 
   7  11   3       24.53      -34.60     47.56 o 
   8  11   3      331.81      424.47     77.59 o 
   9  11   3      121.92      137.07     69.74 o 
  10  11   3      348.23      482.88     92.06 o 
  -9  12   3      122.63       64.82     65.79 o 
  -8  12   3      191.06      186.94     77.34 o 
  -7  12   3      727.33      930.63    108.95 o 
  -6  12   3      562.14      607.94     81.08 o 
  -5  12   3      723.83      796.06     84.15 o 
  -4  12   3     1344.30     1476.52    114.95 o 
  -3  12   3      357.77      211.15     68.04 o 
  -2  12   3      966.54      743.52    126.40 o 
  -1  12   3     1170.16     1151.90    127.29 o 
   0  12   3       87.39        0.37     91.20 o 
   1  12   3     1141.65     1117.86    119.83 o 
   2  12   3      959.14      925.39     94.11 o 
   3  12   3      379.61      430.08     77.10 o 
   4  12   3     1373.34     1406.50    113.54 o 
   5  12   3      729.04      674.72    103.82 o 
   6  12   3      570.18      596.89     86.22 o 
   7  12   3      700.06      768.89     99.70 o 
   8  12   3      196.27      125.25     74.08 o 
   9  12   3      126.90      313.06     80.23 o 
  -8  13   3       17.82       45.90     72.23 o 
  -7  13   3      580.21      748.30    140.85 o 
  -6  13   3      455.99      617.29     89.13 o 
  -5  13   3       41.39       42.88     59.33 o 
  -4  13   3      764.39      737.64     92.88 o 
  -3  13   3      180.93      193.01     69.76 o 
  -2  13   3      600.58      557.52    119.71 o 
  -1  13   3     1234.84     1310.18    137.56 o 
   0  13   3       96.67      -10.64     90.26 o 
   1  13   3     1241.23     1198.01    133.92 o 
   2  13   3      631.02      763.18    144.20 o 
   3  13   3      184.13       -6.62    123.75 o 
   4  13   3      767.07      656.09    106.86 o 
   5  13   3       42.56       47.45     61.05 o 
   6  13   3      455.40      609.83     91.97 o 
   7  13   3      547.27      551.15    139.47 o 
   8  13   3       19.82      -73.56     73.56 o 
  -6  14   3      196.34      280.16    100.15 o 
  -5  14   3      409.35      423.25    106.38 o 
  -4  14   3       48.16      121.21     72.00 o 
  -3  14   3      431.64      367.72    117.01 o 
  -2  14   3       50.57       27.44     96.22 o 
  -1  14   3      108.35       60.49     88.36 o 
   0  14   3     1248.88     1087.97    181.66 o 
   1  14   3      108.89       17.44     81.48 o 
   2  14   3       50.56      139.97    109.87 o 
   3  14   3      426.20      482.22    110.18 o 
   4  14   3       50.81      -59.93    255.24 o 
   5  14   3      419.41      516.33    140.27 o 
   6  14   3      186.92       27.89    145.71 o 
  -4  15   3       67.10      400.38    341.66 o 
  -3  15   3      153.34      -54.96    116.91 o 
  -2  15   3      199.22      125.56    287.67 o 
  -1  15   3      137.98      -89.57    116.46 o 
   0  15   3      121.54      145.80    215.70 o 
   1  15   3      133.71       74.37    124.20 o 
   2  15   3      188.90      264.88    140.78 o 
   3  15   3      156.19      126.42    152.82 o 
   0   0   4     6256.79     6148.04    285.07 o 
   0   1   4    27457.31    27402.66    393.24 o 
   1   1   4    85542.90    83859.48   1068.14 o 
  -1   2   4     8805.68     8414.70    129.12 o 
   0   2   4    44783.52    45721.08    596.29 o 
   1   2   4     8254.69     8045.06    122.22 o 
   2   2   4    39844.12    42234.46    572.31 o 
  -2   3   4    27696.15    27769.20    394.89 o 
  -1   3   4    19357.69    20856.91    312.21 o 
   0   3   4    14861.40    15858.96    221.00 o 
   1   3   4    20001.25    21726.65    248.71 o 
   2   3   4    27118.34    26527.65    307.01 o 
   3   3   4    62058.65    59297.40    754.21 o 
  -3   4   4      787.50     1104.39     46.02 o 
  -2   4   4     7603.54     7848.71    135.61 o 
  -1   4   4     5868.52     6335.18    106.08 o 
   0   4   4     2227.63     2251.89     48.92 o 
   1   4   4     5477.59     6006.36     86.74 o 
   2   4   4     7696.86     8140.04    107.68 o 
   3   4   4      877.33     1204.95     73.49 o 
   4   4   4    70951.20    68640.20    894.17 o 
  -4   5   4    11066.64    11108.90    184.46 o 
  -3   5   4    14144.56    13725.49    241.53 o 
  -2   5   4    16584.84    16488.77    282.45 o 
  -1   5   4    23753.96    24165.35    407.75 o 
   0   5   4     1352.61     1303.98     39.72 o 
   1   5   4    23047.00    23261.59    292.43 o 
   2   5   4    16752.34    16936.96    220.27 o 
   3   5   4    13856.01    13494.81    184.59 o 
   4   5   4    10851.39    10638.08    163.66 o 
   5   5   4     4282.87     4510.26     97.20 o 
  -5   6   4     1436.18     1333.87     61.54 o 
  -4   6   4     4312.80     4336.51    115.58 o 
  -3   6   4     5198.85     5066.66    134.02 o 
  -2   6   4     9871.74     9456.66    177.16 o 
  -1   6   4     1442.46     1429.88     72.83 o 
   0   6   4    10154.53    10120.13    154.54 o 
   1   6   4     1532.34     1472.09     41.06 o 
   2   6   4     9516.81     9019.84    136.81 o 
   3   6   4     5019.44     4790.89     87.83 o 
   4   6   4     4307.66     4240.68    106.69 o 
   5   6   4     1472.41     1459.41     59.11 o 
   6   6   4     3090.45     3451.82    112.11 o 
  -6   7   4      843.83      930.51     64.02 o 
  -5   7   4     1226.16     1232.52     67.99 o 
  -4   7   4     8629.44     8345.01    179.89 o 
  -3   7   4      679.63      662.77     72.33 o 
  -2   7   4     4050.61     4065.22    105.20 o 
  -1   7   4     8684.09     8957.94    169.86 o 
   0   7   4      286.30      214.68     41.68 o 
   1   7   4     8707.55     9070.62    133.14 o 
   2   7   4     4129.57     4265.94     98.82 o 
   3   7   4      534.46      600.00     55.06 o 
   4   7   4     8349.79     8451.63    158.24 o 
   5   7   4     1273.61     1371.43     69.80 o 
   6   7   4      877.33     1185.54     85.96 o 
   7   7   4     1716.15     1669.61     92.46 o 
  -7   8   4      380.98      302.48     59.77 o 
  -6   8   4     1411.97     1248.59     74.70 o 
  -5   8   4     1571.11     1386.24     76.13 o 
  -4   8   4      749.77      547.83    106.70 o 
  -3   8   4     1513.22     1517.70     81.92 o 
  -2   8   4     6990.43     7005.03    171.49 o 
  -1   8   4      323.88      292.03     60.45 o 
   0   8   4    12124.71    11435.39    230.26 o 
   1   8   4      351.68      270.73     35.83 o 
   2   8   4     6883.41     6936.97    138.96 o 
   3   8   4     1401.38     1376.23     61.76 o 
   4   8   4      752.22      809.07     85.74 o 
   5   8   4     1491.86     1245.77     78.89 o 
   6   8   4     1342.73     1278.22     82.53 o 
   7   8   4      347.66      188.15     45.55 o 
   8   8   4     2050.74     2052.59    126.34 o 
  -8   9   4      361.12      486.95     68.87 o 
  -7   9   4      671.60      809.74     91.30 o 
  -6   9   4     1986.49     1898.53     95.56 o 
  -5   9   4      250.65      284.86     52.31 o 
  -4   9   4     1158.66     1232.15    100.49 o 
  -3   9   4      438.54      502.63     94.67 o 
  -2   9   4     2035.10     2054.39    106.27 o 
  -1   9   4     7545.87     7685.61    276.74 o 
   0   9   4     1548.85     1613.23     80.29 o 
   1   9   4     7327.87     7385.08    179.74 o 
   2   9   4     2151.74     2142.89     95.00 o 
   3   9   4      385.67      522.23     58.24 o 
   4   9   4     1072.38     1053.05     76.42 o 
   5   9   4      254.86      284.63     49.55 o 
   6   9   4     1992.42     1886.69    101.84 o 
   7   9   4      661.62      715.20     76.29 o 
   8   9   4      360.18      557.54     70.95 o 
   9   9   4      954.76     1159.57     97.27 o 
  -9  10   4       13.55       -3.59     45.04 o 
  -8  10   4      348.89      322.69     64.95 o 
  -7  10   4     1254.79     1344.41    100.66 o 
  -6  10   4     1181.86     1367.00     97.52 o 
  -5  10   4     3238.82     3277.07    136.12 o 
  -4  10   4     1058.67     1048.81    143.77 o 
  -3  10   4      804.33      852.41    108.61 o 
  -2  10   4     1395.42     1465.15    103.77 o 
  -1  10   4      849.71      863.26     71.20 o 
   0  10   4      133.56      198.73     43.86 o 
   1  10   4      831.21      802.31     79.50 o 
   2  10   4     1430.33     1356.34     85.07 o 
   3  10   4      819.44      733.85     70.54 o 
   4  10   4      995.36     1012.14     80.62 o 
   5  10   4     3293.17     3360.46    144.07 o 
   6  10   4     1128.78     1375.95    147.04 o 
   7  10   4     1234.11     1458.81    111.91 o 
   8  10   4      351.34      352.80     83.16 o 
   9  10   4       15.79      -29.85     49.92 o 
  10  10   4        6.83      -21.32     58.83 o 
 -10  11   4       61.00       56.02     80.11 o 
  -9  11   4      214.11       54.71     60.86 o 
  -8  11   4      372.35      464.87     72.81 o 
  -7  11   4      427.93      366.37     76.66 o 
  -6  11   4       97.06      211.13     58.87 o 
  -5  11   4      626.38      812.49     81.80 o 
  -4  11   4      555.73      478.84     80.10 o 
  -3  11   4     1834.14     1841.29    211.31 o 
  -2  11   4      489.74      529.96    116.95 o 
  -1  11   4       82.85      151.51     49.80 o 
   0  11   4     1259.59     1326.94    103.00 o 
   1  11   4       74.44      -49.92     88.98 o 
   2  11   4      457.62      529.96     75.18 o 
   3  11   4     1863.97     1691.97    132.02 o 
   4  11   4      573.85      438.12     91.82 o 
   5  11   4      636.40      679.64     84.15 o 
   6  11   4       87.53       68.17     57.78 o 
   7  11   4      450.31      311.48     74.11 o 
   8  11   4      378.09      381.04     77.57 o 
   9  11   4      210.60      269.66     87.46 o 
  10  11   4       58.82      -35.49     63.73 o 
  -9  12   4      335.59      144.68    137.44 o 
  -8  12   4      182.33      186.42     72.36 o 
  -7  12   4       90.90      240.57     79.15 o 
  -6  12   4      135.90      234.71     69.24 o 
  -5  12   4       28.58       36.79     49.84 o 
  -4  12   4      733.14      611.93    110.47 o 
  -3  12   4      372.40      322.27     87.09 o 
  -2  12   4      199.67      269.71     68.08 o 
  -1  12   4      396.30      340.58     90.79 o 
   0  12   4        3.48      -65.62     75.18 o 
   1  12   4      411.23      413.44     91.32 o 
   2  12   4      181.26      243.46    107.10 o 
   3  12   4      364.20      350.09     93.49 o 
   4  12   4      738.95      710.24    114.36 o 
   5  12   4       26.84       27.49     51.42 o 
   6  12   4      135.00      244.65     70.76 o 
   7  12   4       91.98       58.66     56.73 o 
   8  12   4      168.63      317.31     75.33 o 
   9  12   4      350.61       16.62     70.27 o 
  -8  13   4      198.71      345.37     99.34 o 
  -7  13   4       11.68       42.67     64.32 o 
  -6  13   4       22.75       90.57     63.22 o 
  -5  13   4      145.32      184.44     66.70 o 
  -4  13   4        9.87       37.36     58.41 o 
  -3  13   4      392.32      266.72     75.46 o 
  -2  13   4      251.22      284.68     86.26 o 
  -1  13   4       20.86       46.17     69.58 o 
   0  13   4       45.00       56.59     72.63 o 
   1  13   4       19.75      -43.26     67.81 o 
   2  13   4      257.30      233.09     88.54 o 
   3  13   4      401.89      409.16     92.90 o 
   4  13   4        8.66       21.11     95.14 o 
   5  13   4      160.58      230.27     75.10 o 
   6  13   4       16.97      -59.40     73.81 o 
   7  13   4       11.70        2.64     66.51 o 
   8  13   4      201.80      127.28     90.40 o 
  -6  14   4       41.59       -2.51     84.31 o 
  -5  14   4       49.51       96.35    105.04 o 
  -4  14   4       73.32      129.48     84.52 o 
  -3  14   4      367.55      200.73    173.02 o 
  -2  14   4       72.29       45.15     96.20 o 
  -1  14   4       41.35       35.68    138.08 o 
   0  14   4       38.67       -6.73     70.87 o 
   1  14   4       40.90       53.55     78.75 o 
   2  14   4       77.54      139.02     83.55 o 
   3  14   4      370.87      305.35    113.77 o 
   4  14   4       79.00      232.10    179.85 o 
   5  14   4       43.37      138.46    118.79 o 
   6  14   4       39.16      -83.44     83.44 o 
  -3  15   4       53.25       27.79    119.85 o 
  -2  15   4       90.25      -81.48    217.32 o 
  -1  15   4       71.33       97.55    113.86 o 
   0  15   4       17.55      167.84    303.09 o 
   1  15   4       76.23        9.82    103.17 o 
   2  15   4       85.31       -6.30    123.09 o 
   3  15   4       47.37       66.06    197.36 o 
   0   1   5     4501.84     4706.71     95.72 o 
   1   1   5    17669.78    17785.65    248.15 o 
  -1   2   5    20655.58    19937.54    284.50 o 
   0   2   5    14116.85    14197.07    190.34 o 
   1   2   5    20936.44    20296.96    271.74 o 
   2   2   5      189.70      142.06     19.87 o 
  -2   3   5    22234.32    22939.43    296.47 o 
  -1   3   5    18104.16    18130.81    276.73 o 
   0   3   5     2655.26     3162.51     65.20 o 
   1   3   5    19081.67    18844.35    249.27 o 
   2   3   5    22106.73    22317.31    327.62 o 
   3   3   5    26936.41    25525.63    367.08 o 
  -3   4   5     4537.78     4459.28     94.08 o 
  -2   4   5    23391.22    23087.32    319.93 o 
  -1   4   5    22760.69    22045.58    301.46 o 
   0   4   5     6932.56     7003.85    108.15 o 
   1   4   5    22146.83    21315.36    264.65 o 
   2   4   5    23076.61    22568.20    259.13 o 
   3   4   5     4494.39     4419.72     81.65 o 
   4   4   5     4825.18     4408.19     78.20 o 
  -4   5   5    14158.11    13756.94    248.05 o 
  -3   5   5    13833.12    13649.45    219.56 o 
  -2   5   5     6147.43     6089.31    164.86 o 
  -1   5   5     9283.64     9690.77    141.85 o 
   0   5   5     4335.31     4631.63     78.32 o 
   1   5   5     9229.01     9239.16    127.23 o 
   2   5   5     6107.92     6201.27     94.30 o 
   3   5   5    14080.49    13578.88    181.79 o 
   4   5   5    14431.34    14002.55    203.26 o 
   5   5   5      281.76      260.21     35.44 o 
  -5   6   5      308.52      355.15     41.72 o 
  -4   6   5     5656.40     5527.52    148.07 o 
  -3   6   5    15047.01    14068.49    287.29 o 
  -2   6   5     1359.94     1397.66     53.40 o 
  -1   6   5      994.30     1087.61     58.58 o 
   0   6   5     1610.73     1345.49     53.10 o 
   1   6   5      981.16     1038.04     37.48 o 
   2   6   5     1289.31     1431.06     44.52 o 
   3   6   5    15183.11    14508.07    216.85 o 
   4   6   5     5584.92     5348.54    108.01 o 
   5   6   5      346.60      402.37     37.71 o 
   6   6   5      147.37      199.46     37.51 o 
  -6   7   5     3466.10     3532.48    143.21 o 
  -5   7   5     4010.02     3966.15    113.98 o 
  -4   7   5     3767.51     3865.22    125.70 o 
  -3   7   5     5434.72     5889.62    158.88 o 
  -2   7   5      289.16      280.69     42.35 o 
  -1   7   5     2836.08     2704.84    119.83 o 
   0   7   5     2518.85     2492.89     70.73 o 
   1   7   5     2871.63     2805.11     69.98 o 
   2   7   5      334.82      389.51     35.17 o 
   3   7   5     5338.42     5398.97    117.77 o 
   4   7   5     3807.97     4010.95    100.92 o 
   5   7   5     3964.76     3949.06    123.61 o 
   6   7   5     3520.83     3407.21    129.67 o 
   7   7   5     1525.42     1278.34     98.07 o 
  -7   8   5      408.59      340.82     56.17 o 
  -6   8   5      543.43      553.40     59.92 o 
  -5   8   5      749.62      907.66     85.13 o 
  -4   8   5     3132.23     2807.50    195.90 o 
  -3   8   5     1667.87     1822.33    151.67 o 
  -2   8   5     3971.20     3859.31    128.14 o 
  -1   8   5     3912.43     3711.77    124.37 o 
   0   8   5     8268.15     8162.55    153.08 o 
   1   8   5     3887.10     3901.22     95.52 o 
   2   8   5     3933.01     3858.62    130.02 o 
   3   8   5     1725.20     1704.01     76.67 o 
   4   8   5     3021.55     3033.58    132.29 o 
   5   8   5      660.88      773.90     65.88 o 
   6   8   5      513.98      464.59     98.21 o 
   7   8   5      384.16      363.77     55.21 o 
   8   8   5     3030.14     3088.13    133.60 o 
  -8   9   5      947.70      942.22     89.02 o 
  -7   9   5      819.51      892.46     83.13 o 
  -6   9   5     3569.08     4029.45    192.79 o 
  -5   9   5     2635.03     2668.16    149.77 o 
  -4   9   5      138.63      163.32     54.57 o 
  -3   9   5     2398.95     2459.50    174.34 o 
  -2   9   5     8605.44     8694.49    219.49 o 
  -1   9   5       29.37       -5.71     36.13 o 
   0   9   5      704.89      869.44     77.53 o 
   1   9   5       38.56       47.83     35.08 o 
   2   9   5     8746.03     8867.47    185.65 o 
   3   9   5     2489.03     2728.17    102.70 o 
   4   9   5      160.50      243.71     49.37 o 
   5   9   5     2636.17     2637.27    127.23 o 
   6   9   5     3470.80     3752.92    150.64 o 
   7   9   5      781.31      726.82     82.12 o 
   8   9   5      943.12      947.71     93.81 o 
   9   9   5        9.73       -0.39     47.66 o 
  -9  10   5      611.98      673.39     95.74 o 
  -8  10   5      531.64      513.12    105.81 o 
  -7  10   5      600.22      548.25     80.41 o 
  -6  10   5      174.55      251.64     84.29 o 
  -5  10   5     1337.23     1345.81     99.16 o 
  -4  10   5     4895.14     5142.55    242.11 o 
  -3  10   5      163.03       97.55     49.58 o 
  -2  10   5      751.50      558.47     74.20 o 
  -1  10   5     2141.35     2201.08    136.03 o 
   0  10   5     1039.16      882.66    105.64 o 
   1  10   5     2203.70     2004.96    140.47 o 
   2  10   5      745.07      743.06     67.87 o 
   3  10   5      156.21      102.13     50.15 o 
   4  10   5     4862.07     4943.13    163.56 o 
   5  10   5     1387.42     1256.95    101.69 o 
   6  10   5      193.87      309.36     66.09 o 
   7  10   5      577.79      616.66     81.27 o 
   8  10   5      509.45      378.53     75.63 o 
   9  10   5      624.67      584.39     88.03 o 
  10  10   5      443.78      289.69     81.41 o 
 -10  11   5       40.38       51.93     75.22 o 
  -9  11   5      274.05      192.25    133.23 o 
  -8  11   5      509.45      662.65    116.17 o 
  -7  11   5      127.02      121.35     63.86 o 
  -6  11   5     1308.52     1477.34    113.15 o 
  -5  11   5      613.05      802.08     85.20 o 
  -4  11   5      470.43      350.86    116.26 o 
  -3  11   5     1405.73     1624.76    128.99 o 
  -2  11   5     2362.88     2277.47    195.12 o 
  -1  11   5      477.91      628.90    108.41 o 
   0  11   5      732.35      635.54     81.86 o 
   1  11   5      512.10      396.62     86.44 o 
   2  11   5     2378.86     2201.06    130.54 o 
   3  11   5     1393.30     1416.92    112.69 o 
   4  11   5      490.10      465.05     70.60 o 
   5  11   5      632.11      667.99     85.47 o 
   6  11   5     1318.20     1456.01    116.33 o 
   7  11   5      134.61      220.49     65.29 o 
   8  11   5      511.26      458.33     83.79 o 
   9  11   5      267.33      225.17     71.69 o 
  10  11   5       40.05      103.98     74.39 o 
  -9  12   5       87.63       51.33    160.90 o 
  -8  12   5      273.68      354.94    109.47 o 
  -7  12   5      104.79      290.95     80.26 o 
  -6  12   5      528.55      533.76    113.55 o 
  -5  12   5      349.52      413.99     76.72 o 
  -4  12   5        8.04      -49.49     49.49 o 
  -3  12   5      350.93       91.47     88.33 o 
  -2  12   5     1006.82      838.00     98.27 o 
  -1  12   5      412.10      292.29    154.56 o 
   0  12   5      981.65      963.60    120.63 o 
   1  12   5      400.89      323.16     70.97 o 
   2  12   5      974.19     1067.26    128.89 o 
   3  12   5      374.98      249.15    100.42 o 
   4  12   5        7.06      -31.63     54.17 o 
   5  12   5      349.76      353.10    134.27 o 
   6  12   5      554.58      540.61     90.34 o 
   7  12   5      111.87       85.52     66.24 o 
   8  12   5      278.65      268.32     77.59 o 
   9  12   5       83.80      146.84     85.76 o 
  -7  13   5       98.07      250.37     83.86 o 
  -6  13   5       69.60      122.14     69.18 o 
  -5  13   5      276.21      306.87     81.30 o 
  -4  13   5      937.80      943.11    111.36 o 
  -3  13   5      381.65      282.12     89.83 o 
  -2  13   5       38.03       32.36     78.55 o 
  -1  13   5      206.96      209.42     89.12 o 
   0  13   5      282.63      138.40     85.25 o 
   1  13   5      210.98      227.77     79.38 o 
   2  13   5       46.68      139.18    117.15 o 
   3  13   5      371.43      478.05    129.24 o 
   4  13   5      957.14     1065.07    125.89 o 
   5  13   5      275.84      268.11    143.70 o 
   6  13   5       70.23      163.19     87.19 o 
   7  13   5      102.64       44.04     96.05 o 
  -6  14   5       19.57      166.75    103.37 o 
  -5  14   5      134.24      180.99     74.27 o 
  -4  14   5       48.58      128.11     81.24 o 
  -3  14   5      441.90      385.13    188.27 o 
  -2  14   5      243.67      101.91    118.17 o 
  -1  14   5       67.02       77.86     89.20 o 
   0  14   5      355.90      301.68    100.96 o 
   1  14   5       64.35       74.43    153.26 o 
   2  14   5      241.67      405.25     98.15 o 
   3  14   5      445.49      330.38    148.19 o 
   4  14   5       39.83       55.03    104.97 o 
   5  14   5      132.84      240.99    157.35 o 
   6  14   5       18.22       18.62    109.70 o 
  -2  15   5      105.01       37.87    112.90 o 
  -1  15   5      327.37      218.46    107.63 o 
   0  15   5       84.85      -15.32    103.45 o 
   1  15   5      335.22      391.71    142.17 o 
   2  15   5      110.39      -39.13    195.70 o 
   0   1   6        3.57       50.69     19.66 o 
   1   1   6    57278.36    56487.09    795.89 o 
  -1   2   6    42584.47    43851.43    552.96 o 
   0   2   6      901.53      993.63     31.25 o 
   1   2   6    43091.04    44295.01    543.45 o 
   2   2   6     3461.52     3242.18     65.01 o 
  -2   3   6      733.47      789.24     35.02 o 
  -1   3   6     6067.65     6601.10    151.46 o 
   0   3   6    71597.10    71841.95    869.20 o 
   1   3   6     5930.06     6272.14    155.01 o 
   2   3   6      829.96      899.65     37.99 o 
   3   3   6      367.82      349.62     28.51 o 
  -3   4   6    11019.41    11505.91    193.30 o 
  -2   4   6     4981.64     4997.85    100.55 o 
  -1   4   6    12604.56    12276.54    188.22 o 
   0   4   6     2954.41     2732.12     72.31 o 
   1   4   6    13117.28    12510.22    182.93 o 
   2   4   6     5373.90     5420.44     99.21 o 
   3   4   6    11193.45    11792.75    178.90 o 
   4   4   6      921.24     1033.68     42.20 o 
  -4   5   6      416.46      516.38     60.26 o 
  -3   5   6     2140.04     2027.63     92.18 o 
  -2   5   6     1207.21     1249.25     50.07 o 
  -1   5   6     5959.01     6128.12    113.99 o 
   0   5   6    55905.63    54547.02    660.77 o 
   1   5   6     5832.79     6011.21    104.99 o 
   2   5   6     1213.96     1183.76     44.72 o 
   3   5   6     2355.67     2426.74     59.78 o 
   4   5   6      403.37      509.96     36.14 o 
   5   5   6       27.74       33.76     24.49 o 
  -5   6   6     3392.90     3380.24    118.17 o 
  -4   6   6     1455.31     1625.43    151.15 o 
  -3   6   6     2549.09     2717.62    148.76 o 
  -2   6   6    12582.32    12362.27    200.61 o 
  -1   6   6     5929.61     5298.70    108.21 o 
   0   6   6      648.00      682.17     49.78 o 
   1   6   6     5986.65     5442.80    101.16 o 
   2   6   6    12653.50    12078.29    185.48 o 
   3   6   6     2535.14     2792.67     78.77 o 
   4   6   6     1381.48     1420.35     61.48 o 
   5   6   6     3570.03     3640.07     98.93 o 
   6   6   6    24447.04    23869.92    403.88 o 
  -6   7   6      962.43     1014.80     72.28 o 
  -5   7   6     1773.12     1745.84     97.45 o 
  -4   7   6    11586.67    11471.00    265.80 o 
  -3   7   6      850.88      696.38     87.96 o 
  -2   7   6     8072.26     8036.89    179.19 o 
  -1   7   6     4696.93     4455.94    128.68 o 
   0   7   6    11917.75    12085.18    198.74 o 
   1   7   6     4801.00     4722.87    103.28 o 
   2   7   6     8272.57     8041.37    148.82 o 
   3   7   6      787.28      884.01     55.35 o 
   4   7   6    11857.23    12050.29    223.82 o 
   5   7   6     1799.01     1949.54     91.28 o 
   6   7   6     1101.12     1107.26    123.61 o 
   7   7   6      921.85     1071.25     93.31 o 
  -7   8   6     1402.53     1356.58     89.39 o 
  -6   8   6      543.68      606.81     73.11 o 
  -5   8   6     4183.09     4239.77    258.05 o 
  -4   8   6        0.67       12.06     38.67 o 
  -3   8   6     4173.51     4085.59    156.40 o 
  -2   8   6     4080.97     4222.84    184.27 o 
  -1   8   6      191.08      156.33     54.91 o 
   0   8   6       17.48       23.84     26.60 o 
   1   8   6      191.88      215.11     46.20 o 
   2   8   6     3981.79     4010.43    109.35 o 
   3   8   6     4297.43     4269.51    178.09 o 
   4   8   6        0.23        4.80     31.50 o 
   5   8   6     4336.72     4585.22    152.98 o 
   6   8   6      526.25      575.23     70.01 o 
   7   8   6     1411.26     1471.37    103.84 o 
   8   8   6     1218.56     1062.53     98.71 o 
  -8   9   6      367.92      177.17     60.76 o 
  -7   9   6       50.63      160.67     51.30 o 
  -6   9   6      662.18      904.61     87.16 o 
  -5   9   6       12.32      -36.77     38.11 o 
  -4   9   6      111.31       29.12     64.27 o 
  -3   9   6       29.78       29.51     43.79 o 
  -2   9   6     2066.46     1967.77     98.56 o 
  -1   9   6     3195.16     3232.10    124.12 o 
   0   9   6      533.68      508.87     58.99 o 
   1   9   6     3155.63     3328.52    118.28 o 
   2   9   6     2045.27     2076.47     98.54 o 
   3   9   6       23.48       25.82     32.13 o 
   4   9   6      104.17       73.08     42.09 o 
   5   9   6        5.67       -6.58     39.20 o 
   6   9   6      641.95      694.07     84.29 o 
   7   9   6       36.84        0.39     43.98 o 
   8   9   6      362.65      329.03     65.69 o 
   9   9   6     1207.73     1182.90    110.37 o 
  -9  10   6      102.88       43.68     67.40 o 
  -8  10   6      339.14      354.57     84.06 o 
  -7  10   6      220.47      276.69     65.57 o 
  -6  10   6      190.02      203.32     59.24 o 
  -5  10   6      610.13      680.61     81.96 o 
  -4  10   6      602.94      480.50    109.32 o 
  -3  10   6      182.31      187.55    113.30 o 
  -2  10   6      686.40      540.64    102.12 o 
  -1  10   6      418.47      357.04     56.11 o 
   0  10   6       78.57      108.17     64.96 o 
   1  10   6      410.31      411.71     67.88 o 
   2  10   6      756.82      802.54     86.04 o 
   3  10   6      159.13      119.52     50.65 o 
   4  10   6      665.15      755.41     74.94 o 
   5  10   6      581.61      572.61     76.79 o 
   6  10   6      177.36      117.52     77.85 o 
   7  10   6      208.74      212.68    101.77 o 
   8  10   6      339.01      237.31     67.12 o 
   9  10   6      103.13       51.71     74.86 o 
  10  10   6      121.72       46.66     64.15 o 
 -10  11   6        8.54      -50.02     84.98 o 
  -9  11   6      124.00      114.44     80.83 o 
  -8  11   6       66.96      -27.30     88.81 o 
  -7  11   6       75.27       39.11     54.53 o 
  -6  11   6       11.75       19.34     57.67 o 
  -5  11   6        2.29       -7.20     50.22 o 
  -4  11   6      363.32      307.68     75.74 o 
  -3  11   6      816.17      721.51    120.33 o 
  -2  11   6        2.99      -79.00     96.75 o 
  -1  11   6      916.50      730.13    102.55 o 
   0  11   6     1235.50     1380.44    108.20 o 
   1  11   6      910.43      714.44    101.74 o 
   2  11   6        3.07      -47.98     47.98 o 
   3  11   6      831.94      864.77     94.57 o 
   4  11   6      339.51      230.07     77.18 o 
   5  11   6        1.35       -1.79     58.49 o 
   6  11   6       10.91       61.50     52.54 o 
   7  11   6       79.47       90.32     60.31 o 
   8  11   6       70.96      116.95     63.84 o 
   9  11   6      121.58       84.11     64.08 o 
  10  11   6        9.23        1.56     76.19 o 
  -9  12   6        6.63       19.26     89.99 o 
  -8  12   6      121.01      121.24     79.01 o 
  -7  12   6      521.11      548.55     90.70 o 
  -6  12   6       17.96       40.77     63.11 o 
  -5  12   6      550.73      527.92     87.69 o 
  -4  12   6      109.67        7.83     58.58 o 
  -3  12   6       87.90       -2.54     55.48 o 
  -2  12   6       58.25      113.19     76.38 o 
  -1  12   6     1121.00     1284.29    133.86 o 
   0  12   6       16.06      -50.98     63.64 o 
   1  12   6     1093.57     1301.35    136.68 o 
   2  12   6       61.32       75.18    104.87 o 
   3  12   6       91.75       75.28     63.72 o 
   4  12   6      112.74      152.68     71.76 o 
   5  12   6      543.38      625.65    109.00 o 
   6  12   6       17.40      -67.06     67.77 o 
   7  12   6      526.44      579.15    107.99 o 
   8  12   6      118.82      191.29     74.70 o 
   9  12   6        8.27       72.53     78.88 o 
  -7  13   6      487.78      496.07    101.79 o 
  -6  13   6       41.03       -0.54     62.11 o 
  -5  13   6      345.37      193.14     76.62 o 
  -4  13   6       73.47      -26.52     60.10 o 
  -3  13   6       24.76      -33.94     92.77 o 
  -2  13   6        7.62       42.55    170.04 o 
  -1  13   6      598.45      617.96    114.29 o 
   0  13   6      577.37      649.93    113.01 o 
   1  13   6      584.68      505.56    149.11 o 
   2  13   6        9.35      -27.08     72.85 o 
   3  13   6       24.97      131.58     86.57 o 
   4  13   6       70.06       58.83     71.48 o 
   5  13   6      350.22      343.11    106.53 o 
   6  13   6       41.34      118.19    103.04 o 
   7  13   6      480.12      542.50    251.82 o 
  -5  14   6       31.43      -75.51    134.63 o 
  -4  14   6       48.62      -12.06    158.83 o 
  -3  14   6      102.86      -51.80     91.81 o 
  -2  14   6       67.03       99.38     83.70 o 
  -1  14   6       64.24       81.65     88.63 o 
   0  14   6        0.56      -54.42    101.03 o 
   1  14   6       69.78       39.10    125.28 o 
   2  14   6       71.69      223.71     92.08 o 
   3  14   6      106.23      183.12    124.95 o 
   4  14   6       44.23      -96.76     96.76 o 
   5  14   6       29.84       65.62     97.25 o 
   0  15   6      307.17      396.11    134.92 o 
   0   1   7     2833.60     3210.80     80.65 o 
   1   1   7     5500.94     5831.92    124.21 o 
  -1   2   7     7958.80     7644.18    123.19 o 
   0   2   7    17403.24    16036.37    217.91 o 
   1   2   7     8267.39     7708.26    129.13 o 
   2   2   7     6431.49     6012.89    110.51 o 
  -2   3   7    15632.26    15260.28    252.12 o 
  -1   3   7     7686.34     7153.65    129.13 o 
   0   3   7     1705.72     1585.05     46.53 o 
   1   3   7     7838.95     7427.35    134.78 o 
   2   3   7    15965.58    15271.86    225.41 o 
   3   3   7    23668.41    22369.09    317.70 o 
  -3   4   7      640.50      641.60     43.67 o 
  -2   4   7     7857.52     7814.48    150.03 o 
  -1   4   7    18946.99    18847.22    270.02 o 
   0   4   7    16894.49    17966.25    781.78 o 
   1   4   7    18629.60    18411.12    257.94 o 
   2   4   7     7724.25     7707.23    124.03 o 
   3   4   7      661.72      578.39     31.55 o 
   4   4   7       11.08       20.35     18.92 o 
  -4   5   7     6447.63     6125.41    205.95 o 
  -3   5   7     7946.80     8066.65    154.61 o 
  -2   5   7     2363.02     2301.27     67.06 o 
  -1   5   7     5833.72     5852.82    112.73 o 
   0   5   7     4751.24     4391.95     94.00 o 
   1   5   7     5994.28     5795.17    114.41 o 
   2   5   7     2267.46     2212.57     66.36 o 
   3   5   7     8188.87     8252.21    142.91 o 
   4   5   7     6383.76     6201.63    132.02 o 
   5   5   7     1920.48     1847.00     74.59 o 
  -5   6   7       66.71       82.48     36.55 o 
  -4   6   7     2632.16     2673.68    113.00 o 
  -3   6   7    13243.02    12919.48    249.02 o 
  -2   6   7      566.17      586.41     41.43 o 
  -1   6   7     3372.98     3445.90     84.63 o 
   0   6   7     1361.86     1439.63     57.19 o 
   1   6   7     3292.21     3386.32     82.92 o 
   2   6   7      616.96      561.84     45.86 o 
   3   6   7    13309.98    12913.25    214.04 o 
   4   6   7     2722.64     2850.63     87.86 o 
   5   6   7       76.59       79.91     32.29 o 
   6   6   7      285.38      201.04     45.21 o 
  -6   7   7      341.00      345.96     58.87 o 
  -5   7   7     5294.77     5380.14    176.96 o 
  -4   7   7     5065.90     4973.91    160.63 o 
  -3   7   7     3600.68     3948.53    119.31 o 
  -2   7   7      506.18      553.05     49.66 o 
  -1   7   7     2079.04     1811.17     93.69 o 
   0   7   7     1995.15     1956.11     76.46 o 
   1   7   7     2047.10     2090.95     82.81 o 
   2   7   7      529.89      638.26     46.13 o 
   3   7   7     3535.95     3865.43    107.69 o 
   4   7   7     5270.26     5437.42    133.12 o 
   5   7   7     5496.94     5552.90    147.15 o 
   6   7   7      289.71      248.75     52.84 o 
   7   7   7     1319.25     1389.76    111.26 o 
  -7   8   7      855.96     1042.27    102.83 o 
  -6   8   7     1184.12     1301.25     98.56 o 
  -5   8   7      231.14      289.20     57.31 o 
  -4   8   7     2013.59     2082.27    129.93 o 
  -3   8   7      735.02      852.50     75.60 o 
  -2   8   7     3866.38     3741.57    118.68 o 
  -1   8   7     3733.90     3828.36    169.05 o 
   0   8   7     2327.03     2307.19     87.46 o 
   1   8   7     3700.96     3792.46    109.61 o 
   2   8   7     3765.16     3615.95    140.16 o 
   3   8   7      718.22      783.50     59.07 o 
   4   8   7     2147.62     2230.90     90.28 o 
   5   8   7      216.73      182.43     47.58 o 
   6   8   7     1304.15     1203.63     92.26 o 
   7   8   7      819.49      783.94     84.85 o 
   8   8   7     1877.63     2171.83    152.30 o 
  -8   9   7      333.68      375.63     82.73 o 
  -7   9   7      892.03      872.54     98.45 o 
  -6   9   7     1490.18     1673.56    115.41 o 
  -5   9   7     3567.47     3733.30    344.12 o 
  -4   9   7      523.88      505.85     77.32 o 
  -3   9   7     1733.17     1865.56    105.92 o 
  -2   9   7     4616.70     4779.18    156.84 o 
  -1   9   7      945.80      879.60     65.85 o 
   0   9   7      244.70      263.21     52.49 o 
   1   9   7      970.61     1062.65     76.81 o 
   2   9   7     4618.34     4534.06    196.51 o 
   3   9   7     1607.73     1461.60     89.13 o 
   4   9   7      533.15      404.60     57.18 o 
   5   9   7     3661.19     3754.92    207.45 o 
   6   9   7     1488.56     1414.16    119.59 o 
   7   9   7      907.48      937.73     94.75 o 
   8   9   7      320.93      261.22     66.08 o 
   9   9   7      125.13      169.98     75.28 o 
  -9  10   7      517.68      571.45    124.48 o 
  -8  10   7      339.27      406.85     92.29 o 
  -7  10   7      511.91      474.64    101.51 o 
  -6  10   7      357.93      371.85     71.31 o 
  -5  10   7      694.59      558.04     82.47 o 
  -4  10   7     4087.02     4185.97    189.70 o 
  -3  10   7       26.32       59.05     54.30 o 
  -2  10   7     1113.42      971.30     98.58 o 
  -1  10   7     1422.64     1493.63    128.92 o 
   0  10   7     1220.77     1422.91    126.22 o 
   1  10   7     1368.65     1330.19     88.04 o 
   2  10   7     1080.99     1096.21     83.34 o 
   3  10   7       30.78       55.95     50.82 o 
   4  10   7     4015.38     4164.07    173.06 o 
   5  10   7      681.99      705.48     93.51 o 
   6  10   7      362.34      453.43     74.19 o 
   7  10   7      534.75      525.13     76.38 o 
   8  10   7      348.76      377.67    106.90 o 
   9  10   7      520.23      569.61     88.01 o 
  10  10   7       32.00       32.38     77.70 o 
  -9  11   7       51.08      134.10     91.15 o 
  -8  11   7      581.75      574.84    109.28 o 
  -7  11   7      150.64      178.81     75.18 o 
  -6  11   7     1396.34     1680.59    146.28 o 
  -5  11   7      236.27      294.97     64.59 o 
  -4  11   7       10.22      -26.88     61.23 o 
  -3  11   7      715.34      731.39     94.85 o 
  -2  11   7     1398.41     1273.20    119.56 o 
  -1  11   7      576.46      448.26     90.36 o 
   0  11   7      509.62      346.49     84.78 o 
   1  11   7      594.80      408.16     96.17 o 
   2  11   7     1404.73     1527.59    116.99 o 
   3  11   7      691.21      738.26     91.43 o 
   4  11   7        7.50      -47.91     49.34 o 
   5  11   7      230.44      266.54     84.78 o 
   6  11   7     1384.29     1434.84    141.90 o 
   7  11   7      148.18      122.28     76.56 o 
   8  11   7      591.53      373.36     79.91 o 
   9  11   7       62.89      -26.54     88.03 o 
  -8  12   7      228.18      212.18     94.58 o 
  -7  12   7      112.70       83.89     73.91 o 
  -6  12   7      178.74      285.99     79.02 o 
  -5  12   7      256.65      259.48     78.92 o 
  -4  12   7       83.30       28.53     80.25 o 
  -3  12   7       78.44      -75.88     75.88 o 
  -2  12   7      786.35      835.51    120.49 o 
  -1  12   7      339.78      294.43     80.98 o 
   0  12   7     1677.42     1643.66    235.57 o 
   1  12   7      345.22      411.03     95.83 o 
   2  12   7      788.58      845.11    125.34 o 
   3  12   7       81.96      -52.78     52.78 o 
   4  12   7       79.24       52.91     63.33 o 
   5  12   7      257.57      171.74     80.35 o 
   6  12   7      168.04      237.21     88.30 o 
   7  12   7      113.14       57.22     88.88 o 
   8  12   7      221.21      176.75    103.55 o 
  -7  13   7      185.57       13.28     89.87 o 
  -6  13   7       10.62      -36.35     92.38 o 
  -5  13   7       76.18      110.42     77.01 o 
  -4  13   7      722.43      607.22    114.56 o 
  -3  13   7      372.32      336.15    230.01 o 
  -2  13   7       70.06      208.10     92.87 o 
  -1  13   7      122.12      147.00     80.65 o 
   0  13   7        1.23      -61.70     63.74 o 
   1  13   7      123.41      136.28     87.09 o 
   2  13   7       74.43       71.61     81.49 o 
   3  13   7      386.64      453.86    112.13 o 
   4  13   7      711.56      716.47    163.77 o 
   5  13   7       71.65      159.97     79.73 o 
   6  13   7       11.61        3.58     88.73 o 
   7  13   7      179.03      -29.49     97.43 o 
  -4  14   7       28.10       27.40    103.37 o 
  -3  14   7      527.19      361.09    181.86 o 
  -2  14   7      143.75      196.68    101.62 o 
  -1  14   7        1.97      148.81    105.95 o 
   0  14   7      170.70      244.99    113.07 o 
   1  14   7        0.80       70.83     81.31 o 
   2  14   7      151.07      200.09     86.49 o 
   3  14   7      519.24      293.41    152.90 o 
   4  14   7       31.20      -39.36    128.00 o 
   0   0   8     3352.68     3314.54    150.91 o 
   0   1   8     4310.28     4479.20     90.85 o 
   1   1   8    29134.35    28423.60    427.54 o 
  -1   2   8     4232.97     4271.84     85.65 o 
   0   2   8    28488.70    27820.61    359.56 o 
   1   2   8     4657.57     4722.38     92.43 o 
   2   2   8     2019.13     1983.86     58.89 o 
  -2   3   8    17183.66    16192.16    248.06 o 
  -1   3   8     7190.98     7031.75    116.58 o 
   0   3   8     3836.50     4213.92     88.85 o 
   1   3   8     6801.95     6524.37    117.27 o 
   2   3   8    17322.68    16601.47    248.35 o 
   3   3   8    29185.34    28619.75    398.24 o 
  -3   4   8     2077.38     2065.42     66.61 o 
  -2   4   8     2388.07     2426.50     75.21 o 
  -1   4   8      982.58     1073.75     57.63 o 
   0   4   8      462.26      577.33     35.60 o 
   1   4   8      962.37     1137.51     60.60 o 
   2   4   8     2314.97     2479.78     62.95 o 
   3   4   8     1991.83     1896.44     63.21 o 
   4   4   8    46703.15    44233.61    596.88 o 
  -4   5   8     5306.34     5369.72    137.26 o 
  -3   5   8     6311.73     6300.99    202.00 o 
  -2   5   8    12406.83    12577.10    221.52 o 
  -1   5   8     6057.05     6024.21    131.90 o 
   0   5   8        6.61       54.24     20.60 o 
   1   5   8     6037.50     5984.83    120.12 o 
   2   5   8    12111.82    11672.60    187.95 o 
   3   5   8     6308.41     6146.42    120.77 o 
   4   5   8     5173.88     4950.05    118.56 o 
   5   5   8     1908.87     1857.87     76.37 o 
  -5   6   8      833.18      827.37     59.06 o 
  -4   6   8      350.81      466.27     51.15 o 
  -3   6   8     3532.73     3743.51    114.35 o 
  -2   6   8     6404.90     6704.41    135.17 o 
  -1   6   8     1220.86     1242.77     62.50 o 
   0   6   8     5041.53     5314.42    113.64 o 
   1   6   8     1219.91     1399.77     59.30 o 
   2   6   8     6459.02     6547.81    132.74 o 
   3   6   8     3602.74     3635.07    119.76 o 
   4   6   8      342.17      396.71     43.20 o 
   5   6   8      839.01      871.69     68.84 o 
   6   6   8     4137.76     4069.07    137.34 o 
  -6   7   8      389.45      323.71     87.18 o 
  -5   7   8     1100.72     1087.12     84.58 o 
  -4   7   8     1593.27     1566.57     85.55 o 
  -3   7   8      806.34      636.35     57.93 o 
  -2   7   8     2024.93     2090.25     86.73 o 
  -1   7   8     3666.96     3664.19    105.10 o 
   0   7   8      332.33      375.88     38.38 o 
   1   7   8     3556.35     3616.29     94.98 o 
   2   7   8     2099.57     2082.01     91.70 o 
   3   7   8      779.98      788.71     57.30 o 
   4   7   8     1618.03     1747.04     80.14 o 
   5   7   8     1012.74     1060.53     75.90 o 
   6   7   8      407.63      419.34     73.79 o 
   7   7   8      114.88       72.11     56.81 o 
  -7   8   8      165.55      109.82     58.63 o 
  -6   8   8      595.85      709.70    120.32 o 
  -5   8   8      566.42      633.41     87.10 o 
  -4   8   8     1783.83     1671.68    101.22 o 
  -3   8   8      162.73      224.87     64.52 o 
  -2   8   8     4550.82     4398.77    132.44 o 
  -1   8   8     1548.59     1709.05     90.98 o 
   0   8   8     2877.96     3080.58    115.90 o 
   1   8   8     1566.76     1668.78     78.35 o 
   2   8   8     4503.02     4287.36    152.77 o 
   3   8   8      179.77      147.14     42.10 o 
   4   8   8     1851.03     1930.35     97.22 o 
   5   8   8      623.66      469.42     60.64 o 
   6   8   8      573.48      759.48    121.92 o 
   7   8   8      141.38      140.13     67.58 o 
   8   8   8     2160.96     2131.10    155.53 o 
  -8   9   8      521.33      559.94     99.79 o 
  -7   9   8      824.31     1092.89    112.53 o 
  -6   9   8      364.79      236.72     70.47 o 
  -5   9   8      185.12      227.30     68.34 o 
  -4   9   8      883.06      993.89    105.33 o 
  -3   9   8      464.25      475.72     67.38 o 
  -2   9   8     1765.54     1571.75     85.49 o 
  -1   9   8     4331.40     4152.94    126.24 o 
   0   9   8     1620.48     1772.56    115.59 o 
   1   9   8     4412.57     4724.14    165.56 o 
   2   9   8     1667.93     1702.64     94.14 o 
   3   9   8      478.23      426.71     58.97 o 
   4   9   8      897.82      781.83    102.06 o 
   5   9   8      159.58      218.15     59.01 o 
   6   9   8      366.28      258.64     59.38 o 
   7   9   8      844.73      953.98    115.48 o 
   8   9   8      530.60      559.70     98.43 o 
   9   9   8      476.82      768.71    114.11 o 
  -9  10   8      230.92      330.55    101.66 o 
  -8  10   8       94.35      191.56     94.64 o 
  -7  10   8      410.78      369.85     81.91 o 
  -6  10   8      543.97      400.61     79.92 o 
  -5  10   8     1690.16     1734.90    140.62 o 
  -4  10   8      758.18      686.21     94.14 o 
  -3  10   8      873.11     1026.81    108.65 o 
  -2  10   8      162.86      168.76     48.50 o 
  -1  10   8      638.99      611.34     67.21 o 
   0  10   8      128.18      133.53     53.55 o 
   1  10   8      614.48      584.04     80.62 o 
   2  10   8      174.67      119.59     43.69 o 
   3  10   8      875.96     1155.93    116.08 o 
   4  10   8      784.13      863.53     96.69 o 
   5  10   8     1653.97     1644.59    124.85 o 
   6  10   8      546.69      640.80    101.64 o 
   7  10   8      417.71      552.49     97.34 o 
   8  10   8       90.72       80.12    115.53 o 
   9  10   8      222.03      294.86    145.50 o 
  10  10   8       36.68      141.55     93.66 o 
  -9  11   8      106.99       69.55     93.49 o 
  -8  11   8      135.22      137.93     80.22 o 
  -7  11   8       94.58        8.53     67.05 o 
  -6  11   8       72.37       70.26     65.51 o 
  -5  11   8       31.43       83.85     63.26 o 
  -4  11   8       83.74       12.90     61.79 o 
  -3  11   8     2532.24     2638.13    179.52 o 
  -2  11   8       40.06       81.15     63.03 o 
  -1  11   8      280.75      203.83     65.08 o 
   0  11   8      372.62      319.12     72.98 o 
   1  11   8      264.77      205.17     84.39 o 
   2  11   8       38.14       52.90     78.14 o 
   3  11   8     2497.16     2566.07    165.12 o 
   4  11   8       71.43      -50.37     55.85 o 
   5  11   8       30.20       45.65     68.10 o 
   6  11   8       70.64      264.23     84.35 o 
   7  11   8       89.89      -11.27     70.68 o 
   8  11   8      131.59        8.30     71.50 o 
   9  11   8      107.38       93.64     90.85 o 
  -8  12   8       80.17       30.80     90.02 o 
  -7  12   8      167.14       85.27     73.74 o 
  -6  12   8        6.46      -23.55     86.15 o 
  -5  12   8       95.43      151.58     74.66 o 
  -4  12   8      361.40      350.28     90.05 o 
  -3  12   8      386.44      263.53     80.43 o 
  -2  12   8       75.75       86.58     85.10 o 
  -1  12   8       76.88      119.00     65.79 o 
   0  12   8       10.14      -21.09     59.65 o 
   1  12   8       70.12       -7.95     69.08 o 
   2  12   8       70.49       -2.71     71.27 o 
   3  12   8      394.22      423.63    105.66 o 
   4  12   8      366.76      225.40     79.23 o 
   5  12   8       97.58        8.40     68.08 o 
   6  12   8        5.57       34.61    107.73 o 
   7  12   8      163.70      102.07     98.15 o 
   8  12   8       82.31       60.66     95.15 o 
  -6  13   8       52.13       -7.65     80.47 o 
  -5  13   8       91.52       19.31     75.36 o 
  -4  13   8       42.46       60.84     71.06 o 
  -3  13   8      100.01      144.31     92.88 o 
  -2  13   8      203.63       48.64     81.55 o 
  -1  13   8        4.23      -77.37     97.60 o 
   0  13   8       36.05       31.52    127.28 o 
   1  13   8        5.27      -18.49     78.22 o 
   2  13   8      200.67      283.98     98.23 o 
   3  13   8       98.60       42.77     82.32 o 
   4  13   8       40.86      -87.45     87.45 o 
   5  13   8       84.74       37.23    118.08 o 
   6  13   8       51.42       27.13    110.58 o 
  -3  14   8      105.71      -94.54     94.54 o 
  -2  14   8       15.93      147.03     93.30 o 
  -1  14   8      101.50      206.39    103.20 o 
   0  14   8       15.85      109.51     81.79 o 
   1  14   8      112.23      209.95    100.86 o 
   2  14   8       15.55     -113.07    230.85 o 
   3  14   8      108.83      148.19    141.70 o 
   0   1   9    32195.12    29392.93    412.02 o 
   1   1   9     7392.07     6857.47    126.47 o 
  -1   2   9     1887.52     1883.67     50.77 o 
   0   2   9    11375.68    11727.29    188.88 o 
   1   2   9     1883.39     1910.17     60.23 o 
   2   2   9    13162.16    13252.46    210.89 o 
  -2   3   9      386.70      546.88     41.74 o 
  -1   3   9      846.07      941.07     46.94 o 
   0   3   9     1076.00     1263.56     48.40 o 
   1   3   9      905.55     1058.21     59.35 o 
   2   3   9      453.50      533.15     36.51 o 
   3   3   9      889.62      826.24     46.46 o 
  -3   4   9     2387.00     2474.25     76.43 o 
  -2   4   9       10.29       42.61     29.52 o 
  -1   4   9     6080.83     5697.26    126.99 o 
   0   4   9       26.14       34.30     20.00 o 
   1   4   9     6094.34     5815.18    112.26 o 
   2   4   9        7.43       -0.59     20.01 o 
   3   4   9     2452.94     2677.12     83.13 o 
   4   4   9     6029.98     5602.82    126.86 o 
  -4   5   9      414.75      401.15     47.42 o 
  -3   5   9     2015.26     2141.50     77.04 o 
  -2   5   9     2224.91     2100.11     78.57 o 
  -1   5   9    10494.82    10033.48    192.86 o 
   0   5   9      173.73      135.69     30.06 o 
   1   5   9    10447.58    10046.25    175.61 o 
   2   5   9     2202.42     2378.03     74.32 o 
   3   5   9     1960.77     1878.54     67.82 o 
   4   5   9      445.15      412.55     43.30 o 
   5   5   9        2.96       13.20     27.89 o 
  -5   6   9     4707.28     4893.21    210.28 o 
  -4   6   9      912.46      832.90     75.99 o 
  -3   6   9     5983.14     5955.73    154.14 o 
  -2   6   9      467.58      415.93     40.39 o 
  -1   6   9      607.13      680.47     52.92 o 
   0   6   9    16331.87    15969.63    279.65 o 
   1   6   9      602.24      647.74     46.30 o 
   2   6   9      470.14      457.94     41.25 o 
   3   6   9     5946.48     6135.41    143.99 o 
   4   6   9      868.87      913.97     60.52 o 
   5   6   9     4655.18     4942.21    130.63 o 
   6   6   9       13.38       90.50     43.10 o 
  -6   7   9     1527.83     1585.04    116.14 o 
  -5   7   9     2025.53     1952.76    116.77 o 
  -4   7   9     1989.95     2021.60     98.29 o 
  -3   7   9      426.54      341.96     49.48 o 
  -2   7   9     4630.87     4564.88    125.43 o 
  -1   7   9     4467.41     4365.07    118.12 o 
   0   7   9      260.44      253.21     39.21 o 
   1   7   9     4456.92     4334.27    108.09 o 
   2   7   9     4709.78     4803.15    125.47 o 
   3   7   9      467.86      491.55     51.33 o 
   4   7   9     1883.67     1969.83    143.54 o 
   5   7   9     1924.89     1973.06    100.72 o 
   6   7   9     1468.05     1526.09    114.15 o 
   7   7   9     3147.53     3614.33    170.06 o 
  -7   8   9      705.32      780.88     99.62 o 
  -6   8   9     2925.13     3328.10    167.20 o 
  -5   8   9      137.97      102.64     59.80 o 
  -4   8   9      418.25      543.78     71.44 o 
  -3   8   9      190.20      292.67     48.25 o 
  -2   8   9     1267.70     1398.64     83.87 o 
  -1   8   9     5904.98     5914.79    165.34 o 
   0   8   9       98.31       91.33     39.16 o 
   1   8   9     5907.95     5626.81    182.21 o 
   2   8   9     1306.53     1481.23     86.80 o 
   3   8   9      170.10      146.27     44.69 o 
   4   8   9      495.18      631.81     66.17 o 
   5   8   9      137.03      167.73     54.13 o 
   6   8   9     2900.65     3135.02    264.39 o 
   7   8   9      742.79      767.66    101.95 o 
   8   8   9      158.48       50.50     69.82 o 
  -8   9   9      769.27      744.75    107.77 o 
  -7   9   9      387.10      450.00     86.86 o 
  -6   9   9      321.03      254.91     97.56 o 
  -5   9   9     1320.19     1497.79    142.72 o 
  -4   9   9      592.18      697.52     95.03 o 
  -3   9   9      362.59      300.94     60.90 o 
  -2   9   9      171.55      197.05     45.44 o 
  -1   9   9      140.72       88.38     41.30 o 
   0   9   9     1698.25     1697.47     96.30 o 
   1   9   9      143.91      164.71     53.02 o 
   2   9   9      180.56      215.59     55.02 o 
   3   9   9      424.48      604.26     66.59 o 
   4   9   9      646.19      776.00     74.77 o 
   5   9   9     1294.69     1157.10    105.33 o 
   6   9   9      317.35      190.00     71.92 o 
   7   9   9      391.73      187.42     97.33 o 
   8   9   9      786.96      585.81    132.46 o 
   9   9   9      527.26      484.16    105.07 o 
  -9  10   9       58.65       76.72     84.22 o 
  -8  10   9      167.46      132.01     78.74 o 
  -7  10   9      307.41      390.04     88.67 o 
  -6  10   9      459.46      502.96     91.45 o 
  -5  10   9        0.24       60.40     67.45 o 
  -4  10   9      396.11      218.33    108.95 o 
  -3  10   9     1307.22     1243.58    120.61 o 
  -2  10   9      936.98      842.54     85.19 o 
  -1  10   9      340.16      272.12     49.62 o 
   0  10   9       87.51       89.71     57.42 o 
   1  10   9      336.48      419.32     69.00 o 
   2  10   9      952.73     1204.09    103.23 o 
   3  10   9     1346.60     1457.14     98.10 o 
   4  10   9      396.34      340.48     72.91 o 
   5  10   9        0.49       25.05     58.34 o 
   6  10   9      456.55      291.36    101.98 o 
   7  10   9      296.01      251.84    112.80 o 
   8  10   9      151.71       92.50     75.48 o 
   9  10   9       60.63       19.49     69.68 o 
  10  10   9        4.76       42.23    111.51 o 
  -8  11   9      373.65      377.60    106.23 o 
  -7  11   9        3.91       41.43     72.97 o 
  -6  11   9      271.32      215.96     75.38 o 
  -5  11   9      984.72      734.27    272.70 o 
  -4  11   9       47.50      -13.90     58.53 o 
  -3  11   9      328.92      179.74     71.28 o 
  -2  11   9       65.50       98.94     81.20 o 
  -1  11   9       57.19      133.68     56.59 o 
   0  11   9     1771.83     1694.09    148.06 o 
   1  11   9       50.24       28.35     50.76 o 
   2  11   9       76.60      141.88     59.01 o 
   3  11   9      330.70      251.56     84.15 o 
   4  11   9       46.28       21.45     60.19 o 
   5  11   9     1000.43      892.15    109.41 o 
   6  11   9      266.13      134.86     80.35 o 
   7  11   9        4.43       29.43     73.21 o 
   8  11   9      358.00      183.11    105.58 o 
  -7  12   9      341.48      237.14    115.50 o 
  -6  12   9      256.30      408.57     95.92 o 
  -5  12   9      190.46      185.58     75.73 o 
  -4  12   9      454.22      522.13    104.23 o 
  -3  12   9      147.28       66.49     69.46 o 
  -2  12   9      371.49      436.69    111.42 o 
  -1  12   9      518.77      286.85    143.02 o 
   0  12   9      305.51      279.17     74.50 o 
   1  12   9      500.50      407.66    105.30 o 
   2  12   9      367.67      323.01    100.10 o 
   3  12   9      144.84      216.06    113.51 o 
   4  12   9      449.16      756.44    122.44 o 
   5  12   9      187.56      146.65     73.79 o 
   6  12   9      256.28      227.93    106.97 o 
   7  12   9      338.95      343.51    126.02 o 
  -5  13   9       34.73       -1.03     83.63 o 
  -4  13   9      448.06      310.44     94.03 o 
  -3  13   9       33.64       48.03     87.00 o 
  -2  13   9      257.16      242.63    102.18 o 
  -1  13   9      507.59      348.14    126.13 o 
   0  13   9       71.49       60.68     78.23 o 
   1  13   9      511.61      769.72    133.04 o 
   2  13   9      246.67      190.39     90.96 o 
   3  13   9       27.56       -6.59    117.32 o 
   4  13   9      464.39      559.64    128.44 o 
   5  13   9       35.60      -21.86     98.36 o 
  -2  14   9       68.80       93.45    124.85 o 
  -1  14   9       35.18      121.60    127.35 o 
   0  14   9      437.01      192.18    138.28 o 
   1  14   9       37.51      288.03    273.87 o 
   2  14   9       67.29      -76.04     76.04 o 
   0   1  10      700.32      806.42     43.80 o 
   1   1  10     1911.27     1636.33     58.37 o 
  -1   2  10    17312.99    16711.28    276.76 o 
   0   2  10     6673.79     6650.83    127.89 o 
   1   2  10    17516.19    17086.27    263.21 o 
   2   2  10    10186.24     9991.47    187.54 o 
  -2   3  10     6617.15     6434.80    140.45 o 
  -1   3  10     1675.29     1730.95     60.00 o 
   0   3  10    19032.63    18576.91    263.98 o 
   1   3  10     1778.54     1853.55     67.35 o 
   2   3  10     6441.10     6230.69    133.63 o 
   3   3  10     4897.94     4366.94    108.49 o 
  -3   4  10      583.15      654.40     69.37 o 
  -2   4  10     2650.58     2738.66     94.71 o 
  -1   4  10    12342.63    11406.43    211.16 o 
   0   4  10    12163.60    11847.82    205.59 o 
   1   4  10    12267.39    11346.87    184.32 o 
   2   4  10     2579.00     2475.23     73.76 o 
   3   4  10      661.12      807.05     58.89 o 
   4   4  10       34.45       30.01     25.61 o 
  -4   5  10      229.57      213.64     42.89 o 
  -3   5  10     4823.39     4906.87    120.69 o 
  -2   5  10     4007.27     4028.97    118.59 o 
  -1   5  10     2407.82     2637.97     90.84 o 
   0   5  10     2419.44     2180.52     82.89 o 
   1   5  10     2454.65     2630.16     79.72 o 
   2   5  10     4121.41     4295.29     99.32 o 
   3   5  10     4838.02     5005.35    112.43 o 
   4   5  10      253.31      216.00     43.67 o 
   5   5  10     1743.54     1806.73     87.58 o 
  -5   6  10     3606.24     3550.71    131.19 o 
  -4   6  10      520.66      471.05     58.26 o 
  -3   6  10     4136.60     4070.20    125.08 o 
  -2   6  10     2490.58     2691.18     90.88 o 
  -1   6  10      958.50     1067.92     63.79 o 
   0   6  10      953.63      926.20     65.96 o 
   1   6  10     1000.76     1067.13     64.96 o 
   2   6  10     2397.86     2699.95     86.19 o 
   3   6  10     4159.41     4189.82    113.09 o 
   4   6  10      476.96      438.28     47.82 o 
   5   6  10     3519.79     3514.73    112.44 o 
   6   6  10     1657.06     1798.25     94.29 o 
  -6   7  10      316.75      312.72     66.60 o 
  -5   7  10      611.08      563.82    117.68 o 
  -4   7  10     4169.36     4139.19    143.15 o 
  -3   7  10     2946.29     2763.50    111.35 o 
  -2   7  10     1952.67     2294.95    119.01 o 
  -1   7  10     1338.04     1446.57     85.22 o 
   0   7  10        0.39       10.63     28.81 o 
   1   7  10     1262.11     1329.87     73.37 o 
   2   7  10     1940.68     2243.44    126.45 o 
   3   7  10     3020.07     2701.89    102.97 o 
   4   7  10     4023.96     4152.24    124.12 o 
   5   7  10      599.68      553.70     64.02 o 
   6   7  10      298.56      269.80     57.47 o 
   7   7  10      211.90      238.91     65.88 o 
  -7   8  10        0.84       10.26     54.14 o 
  -6   8  10      326.70      429.16     94.93 o 
  -5   8  10     2031.20     2303.02    165.42 o 
  -4   8  10      396.99      389.30     63.36 o 
  -3   8  10     3584.27     3697.07    127.32 o 
  -2   8  10      684.74      766.44     68.59 o 
  -1   8  10      288.76      427.70     60.75 o 
   0   8  10      426.09      553.75     63.01 o 
   1   8  10      309.99      367.34     53.19 o 
   2   8  10      669.02      758.39     79.82 o 
   3   8  10     3452.24     3548.16    129.74 o 
   4   8  10      402.83      400.42     60.27 o 
   5   8  10     2023.81     2303.54    114.66 o 
   6   8  10      292.93      250.04     69.66 o 
   7   8  10        0.47      -20.19     50.81 o 
   8   8  10      720.35      749.44    108.75 o 
  -8   9  10       82.12      220.28     79.02 o 
  -7   9  10      418.64      438.48    139.61 o 
  -6   9  10      626.79      533.58     89.00 o 
  -5   9  10      652.55      693.67    110.37 o 
  -4   9  10     2004.13     2160.25    232.44 o 
  -3   9  10      516.36      563.39     74.56 o 
  -2   9  10       66.00       54.41     37.39 o 
  -1   9  10      847.14     1114.56     91.15 o 
   0   9  10       89.62       73.07     45.27 o 
   1   9  10      823.61      878.68    107.80 o 
   2   9  10       64.30      118.06     52.89 o 
   3   9  10      551.61      580.21     80.16 o 
   4   9  10     1978.44     1934.80    108.90 o 
   5   9  10      636.84      760.39     91.31 o 
   6   9  10      643.86      401.90     86.12 o 
   7   9  10      435.85      431.00     91.03 o 
   8   9  10       75.46        1.31     63.07 o 
   9   9  10      283.64      204.42     88.42 o 
  -9  10  10       16.80      -75.42     75.42 o 
  -8  10  10      144.41      116.52     85.05 o 
  -7  10  10      176.44      207.46     84.85 o 
  -6  10  10      167.26      268.22     82.00 o 
  -5  10  10       78.23       91.03     68.21 o 
  -4  10  10      100.54       86.26     68.47 o 
  -3  10  10      116.82      145.35     69.74 o 
  -2  10  10     1301.86     1283.17     90.76 o 
  -1  10  10     1750.76     1845.97    115.94 o 
   0  10  10      627.73      627.44     82.59 o 
   1  10  10     1767.78     1922.03    124.64 o 
   2  10  10     1360.81     1362.25    110.39 o 
   3  10  10      118.66       84.87     54.68 o 
   4  10  10       94.33       70.88     69.45 o 
   5  10  10       75.28       34.26     58.84 o 
   6  10  10      178.47      280.07     83.88 o 
   7  10  10      185.26      337.57     89.79 o 
   8  10  10      142.47      138.52     77.46 o 
   9  10  10       14.85      -59.54     73.54 o 
  -8  11  10      121.57      216.30    111.82 o 
  -7  11  10      361.97      554.19    240.10 o 
  -6  11  10       61.66       59.34     67.96 o 
  -5  11  10      111.39       69.34     75.84 o 
  -4  11  10      114.90       43.69     73.49 o 
  -3  11  10      385.41      234.72     74.89 o 
  -2  11  10      193.30       61.71     72.92 o 
  -1  11  10       65.55       44.67     66.65 o 
   0  11  10     1063.23     1243.04    128.28 o 
   1  11  10       70.42      -36.55     54.33 o 
   2  11  10      210.13      128.80     62.41 o 
   3  11  10      378.58      288.88     87.41 o 
   4  11  10      110.09       23.58     74.23 o 
   5  11  10      114.56      126.44     74.92 o 
   6  11  10       61.93       29.16     72.00 o 
   7  11  10      346.17      419.32    101.97 o 
   8  11  10      121.45       58.48     94.68 o 
  -6  12  10      167.05       -8.36     79.67 o 
  -5  12  10       26.23       40.69     83.39 o 
  -4  12  10      267.44      243.33     94.74 o 
  -3  12  10       80.81       43.87     83.49 o 
  -2  12  10       23.39       -7.75     70.43 o 
  -1  12  10      395.59      357.60    103.27 o 
   0  12  10        1.87      125.45     64.39 o 
   1  12  10      401.91      377.76    107.08 o 
   2  12  10       27.79       29.06     74.95 o 
   3  12  10       79.45       88.26     82.91 o 
   4  12  10      282.45      189.21     91.80 o 
   5  12  10       26.12      -28.77     81.87 o 
   6  12  10      165.61      169.04    108.62 o 
  -4  13  10       32.98       -2.13    104.84 o 
  -3  13  10      106.74      106.95    122.21 o 
  -2  13  10       75.60       66.75     83.75 o 
  -1  13  10       72.78      -73.03    131.38 o 
   0  13  10       21.80      -35.46    152.88 o 
   1  13  10       75.61       25.69     82.91 o 
   2  13  10       74.50      114.96     99.83 o 
   3  13  10      100.36       49.95    256.18 o 
   4  13  10       33.52      266.09    141.42 o 
   0   1  11     1020.27     1064.54     52.57 o 
   1   1  11     1137.27     1262.53     55.61 o 
  -1   2  11     3198.76     3145.24    123.15 o 
   0   2  11      778.68      751.98     51.41 o 
   1   2  11     3089.39     3111.07    101.21 o 
   2   2  11     3848.17     3462.78    161.18 o 
  -2   3  11     1790.60     1915.13     84.95 o 
  -1   3  11     2773.27     2597.12     88.45 o 
   0   3  11     6748.15     6872.53    148.68 o 
   1   3  11     2823.92     2662.75     83.47 o 
   2   3  11     1844.42     1871.41     73.97 o 
   3   3  11     6536.29     6343.98    141.12 o 
  -3   4  11     4283.74     4331.20    113.70 o 
  -2   4  11     9094.95     8880.39    194.93 o 
  -1   4  11      753.20      723.67     59.41 o 
   0   4  11        1.49       -9.83     23.90 o 
   1   4  11      666.68      763.66     53.46 o 
   2   4  11     9135.43     8957.25    160.89 o 
   3   4  11     4363.46     4257.65    112.16 o 
   4   4  11       69.07       64.67     38.92 o 
  -4   5  11     3424.64     3582.12    129.42 o 
  -3   5  11      460.29      534.26     58.54 o 
  -2   5  11      898.10      704.68     61.48 o 
  -1   5  11     2013.19     1820.12     86.51 o 
   0   5  11      418.47      376.86     45.28 o 
   1   5  11     2117.29     2181.16     87.04 o 
   2   5  11      910.21      965.50     59.05 o 
   3   5  11      388.66      372.80     40.51 o 
   4   5  11     3488.25     3608.97    110.30 o 
   5   5  11     1409.38     1364.61     85.77 o 
  -5   6  11       26.49       24.67     38.39 o 
  -4   6  11     1954.00     2165.01    108.65 o 
  -3   6  11      541.98      658.38     65.96 o 
  -2   6  11     3112.40     3181.83    112.14 o 
  -1   6  11      919.61      904.75     83.83 o 
   0   6  11      122.92      189.70     45.92 o 
   1   6  11      887.94      960.43     64.67 o 
   2   6  11     3202.72     3357.52    109.00 o 
   3   6  11      550.44      611.06     60.98 o 
   4   6  11     1910.52     1962.01     93.52 o 
   5   6  11       20.54       50.91     35.51 o 
   6   6  11      324.71      327.01     51.92 o 
  -6   7  11      714.40      750.17     78.06 o 
  -5   7  11      453.31      515.29    103.81 o 
  -4   7  11      103.36       50.65     39.09 o 
  -3   7  11      131.08      174.11     45.43 o 
  -2   7  11     2129.94     2090.80    100.21 o 
  -1   7  11     1474.67     1359.31     93.41 o 
   0   7  11       19.79       11.00     30.54 o 
   1   7  11     1428.11     1329.33     80.39 o 
   2   7  11     2119.20     2056.33    102.91 o 
   3   7  11      136.86      104.31     41.85 o 
   4   7  11       89.68       25.15     32.99 o 
   5   7  11      481.38      481.89     55.89 o 
   6   7  11      742.05      820.20     80.38 o 
   7   7  11       77.22       16.67     47.84 o 
  -7   8  11      185.80      197.57     68.14 o 
  -6   8  11      861.46      863.53    101.00 o 
  -5   8  11     1842.64     2054.17    119.18 o 
  -4   8  11      460.83      407.66     68.11 o 
  -3   8  11     2481.47     2359.38    163.87 o 
  -2   8  11     1064.50      949.09     75.54 o 
  -1   8  11      106.57       17.22     38.46 o 
   0   8  11      335.14      280.26     54.41 o 
   1   8  11       87.08       71.46     39.66 o 
   2   8  11     1047.67     1228.28    121.52 o 
   3   8  11     2401.87     2330.22    130.98 o 
   4   8  11      444.91      363.34     59.66 o 
   5   8  11     1889.67     1916.59    109.55 o 
   6   8  11      854.91     1057.03    114.15 o 
   7   8  11      176.33      212.73     72.47 o 
   8   8  11      336.32      605.46    105.30 o 
  -8   9  11      261.13      195.21     83.74 o 
  -7   9  11      597.28      726.07    105.18 o 
  -6   9  11       80.12       60.06     55.99 o 
  -5   9  11      669.12      728.83    106.92 o 
  -4   9  11      133.96      148.64     56.56 o 
  -3   9  11     1110.36     1002.95     87.57 o 
  -2   9  11      893.10      987.91     79.90 o 
  -1   9  11     1760.32     1556.81    105.98 o 
   0   9  11      772.41      600.09     87.19 o 
   1   9  11     1755.61     1657.36    117.84 o 
   2   9  11      857.79      844.87    105.82 o 
   3   9  11     1073.00     1099.65    104.80 o 
   4   9  11      131.03      118.55     56.86 o 
   5   9  11      655.84      789.29     94.09 o 
   6   9  11       88.14       13.39     56.94 o 
   7   9  11      609.81      634.22    107.82 o 
   8   9  11      260.48       79.93     93.39 o 
   9   9  11      118.21      -14.32    111.76 o 
  -8  10  11       24.30      133.82     93.43 o 
  -7  10  11      635.50      662.59    108.43 o 
  -6  10  11       70.16      147.64     74.80 o 
  -5  10  11      324.70      486.23    102.48 o 
  -4  10  11     1287.85     1355.03    189.49 o 
  -3  10  11      108.23       92.14     69.30 o 
  -2  10  11      100.02      122.45     44.51 o 
  -1  10  11      915.24      790.96     90.29 o 
   0  10  11      412.66      263.52     95.82 o 
   1  10  11      914.27     1023.02    100.21 o 
   2  10  11      109.05      105.21     54.75 o 
   3  10  11      104.61      146.34     60.03 o 
   4  10  11     1296.87     1420.59    146.26 o 
   5  10  11      313.84      295.27     92.80 o 
   6  10  11       67.23       16.19     62.62 o 
   7  10  11      638.25      646.05    105.25 o 
   8  10  11       22.33       31.71     73.92 o 
  -7  11  11      139.54       31.69     89.85 o 
  -6  11  11      101.47      175.88     78.49 o 
  -5  11  11      271.28      289.50     88.97 o 
  -4  11  11      345.82      278.12     88.80 o 
  -3  11  11      704.56      884.14    149.00 o 
  -2  11  11      216.80      185.37     88.32 o 
  -1  11  11      128.61      129.38     52.74 o 
   0  11  11      206.74      234.20     71.32 o 
   1  11  11      130.07       90.11     59.36 o 
   2  11  11      219.44      213.78     66.98 o 
   3  11  11      728.03      711.17    121.34 o 
   4  11  11      325.90      245.98     91.89 o 
   5  11  11      278.48      238.07     92.41 o 
   6  11  11       98.22        8.48     94.85 o 
   7  11  11      142.54      183.97    248.12 o 
  -5  12  11      106.77      260.31    140.41 o 
  -4  12  11       15.24       55.57     79.26 o 
  -3  12  11      408.76      228.27    472.11 o 
  -2  12  11      160.70      236.93    103.29 o 
  -1  12  11        8.15       60.20     76.15 o 
   0  12  11      126.86       98.45     65.93 o 
   1  12  11       13.09       49.33     65.27 o 
   2  12  11      172.54       53.54     73.09 o 
   3  12  11      409.57      418.59    107.19 o 
   4  12  11       15.84       20.20    122.87 o 
   5  12  11      110.82      317.96    306.00 o 
  -3  13  11        7.90       40.84    105.58 o 
  -2  13  11       34.59      240.80    217.97 o 
  -1  13  11      232.85      240.04    112.02 o 
   0  13  11      194.63      139.37    116.70 o 
   1  13  11      241.94      237.05    112.41 o 
   2  13  11       37.97      150.19    182.50 o 
   3  13  11        9.36      -66.19    275.39 o 
   0   0  12    52848.45    51595.26   1415.06 o 
   0   1  12      150.57      208.74     37.79 o 
   1   1  12     3919.91     3646.10    112.10 o 
  -1   2  12     6947.08     6805.33    163.83 o 
   0   2  12       85.61       60.17     38.71 o 
   1   2  12     7088.21     7098.04    168.31 o 
   2   2  12     3784.63     3185.11    107.72 o 
  -2   3  12      535.91      524.46     54.55 o 
  -1   3  12     2251.73     2293.26     87.64 o 
   0   3  12     1253.13     1126.90     70.35 o 
   1   3  12     2195.27     2179.49     92.62 o 
   2   3  12      558.31      557.64     67.78 o 
   3   3  12     2798.00     2981.02     96.23 o 
  -3   4  12      768.29      883.07     60.08 o 
  -2   4  12     6533.82     6740.93    181.90 o 
  -1   4  12      262.76      247.70     43.40 o 
   0   4  12     1094.98     1075.34     71.13 o 
   1   4  12      233.29      219.62     37.07 o 
   2   4  12     6461.17     6467.41    164.54 o 
   3   4  12      777.98      720.15     54.97 o 
   4   4  12      811.07      937.36     69.14 o 
  -4   5  12      698.65      767.88     71.70 o 
  -3   5  12     3415.65     3217.63    161.10 o 
  -2   5  12      106.49       96.73     40.44 o 
  -1   5  12     1079.12     1108.43     74.04 o 
   0   5  12      242.22      219.74     57.59 o 
   1   5  12     1143.87     1133.00     69.16 o 
   2   5  12      121.97      147.63     36.73 o 
   3   5  12     3398.34     3156.61    120.21 o 
   4   5  12      688.90      594.71     55.67 o 
   5   5  12     7213.20     7685.22    185.39 o 
  -5   6  12      281.40      354.64     56.51 o 
  -4   6  12     1151.67     1130.42     86.90 o 
  -3   6  12      618.68      681.32     70.19 o 
  -2   6  12     1068.02     1027.50     80.50 o 
  -1   6  12     7710.65     7765.90    189.44 o 
   0   6  12      446.63      447.03     52.95 o 
   1   6  12     7727.02     7853.15    194.54 o 
   2   6  12     1119.59     1342.63     79.78 o 
   3   6  12      628.49      642.89     79.91 o 
   4   6  12     1168.09     1196.22     80.47 o 
   5   6  12      285.04      226.66     47.26 o 
   6   6  12       64.59       25.07     40.93 o 
  -6   7  12      846.63      941.89     81.68 o 
  -5   7  12      712.93      846.80     81.88 o 
  -4   7  12      947.03     1115.15     89.30 o 
  -3   7  12      359.42      325.80     53.93 o 
  -2   7  12      582.59      634.12     74.06 o 
  -1   7  12     4067.46     3955.97    173.49 o 
   0   7  12       11.32       26.07     33.83 o 
   1   7  12     4124.44     4091.18    126.53 o 
   2   7  12      569.33      582.78     74.73 o 
   3   7  12      361.07      303.99     55.60 o 
   4   7  12      969.30      985.74     83.08 o 
   5   7  12      685.84      697.84     65.77 o 
   6   7  12      839.65      956.69     87.87 o 
   7   7  12     2381.33     2337.54    150.83 o 
  -7   8  12      405.28      505.71     93.74 o 
  -6   8  12      138.34       84.09     62.57 o 
  -5   8  12      589.34      555.39     75.06 o 
  -4   8  12      112.01      158.01     48.61 o 
  -3   8  12      342.67      346.66     57.64 o 
  -2   8  12      474.84      409.97     62.89 o 
  -1   8  12      558.05      658.43     75.90 o 
   0   8  12     6796.94     6805.03    206.18 o 
   1   8  12      576.19      513.68     69.19 o 
   2   8  12      494.94      478.18     63.82 o 
   3   8  12      343.31      397.72     68.90 o 
   4   8  12       90.56       -3.07     47.43 o 
   5   8  12      606.03      548.07     72.46 o 
   6   8  12      141.44      208.33     69.17 o 
   7   8  12      406.67      383.41     83.31 o 
   8   8  12      544.16      664.76    131.77 o 
  -8   9  12       91.64      116.11     76.72 o 
  -7   9  12      120.75      135.76     68.71 o 
  -6   9  12      883.75      961.35    181.52 o 
  -5   9  12        0.75      113.39     67.66 o 
  -4   9  12      226.36      207.30     82.24 o 
  -3   9  12      421.32      419.26     73.04 o 
  -2   9  12      165.57      147.87     49.72 o 
  -1   9  12      189.52      231.08     74.28 o 
   0   9  12       21.01      -18.19     46.30 o 
   1   9  12      200.93      268.48     64.05 o 
   2   9  12      165.53      294.16     67.63 o 
   3   9  12      411.10      463.22     75.38 o 
   4   9  12      230.80      216.54     82.01 o 
   5   9  12        0.24      -14.95     69.84 o 
   6   9  12      871.22     1112.76    127.13 o 
   7   9  12      111.80       84.67     67.37 o 
   8   9  12       88.50      -40.94    124.40 o 
   9   9  12        0.08      -77.91    132.07 o 
  -8  10  12       62.64       55.72     88.20 o 
  -7  10  12      148.28       29.59     98.36 o 
  -6  10  12       25.30       78.45     66.65 o 
  -5  10  12       34.90        8.87     61.39 o 
  -4  10  12       12.95      -34.34     56.18 o 
  -3  10  12      250.03      158.31     61.86 o 
  -2  10  12      219.02      201.96     81.13 o 
  -1  10  12      422.22      420.02     72.11 o 
   0  10  12      341.00      330.69     75.25 o 
   1  10  12      428.62      346.21     72.87 o 
   2  10  12      197.47      108.73     59.73 o 
   3  10  12      246.48      157.48     63.58 o 
   4  10  12       13.56        5.88     68.47 o 
   5  10  12       31.11      -24.64     72.97 o 
   6  10  12       31.72       73.86     86.07 o 
   7  10  12      156.63      131.39     74.39 o 
   8  10  12       66.64       59.75     84.45 o 
  -6  11  12      409.48      272.82    115.98 o 
  -5  11  12       75.15      143.41     81.91 o 
  -4  11  12       38.92       49.14     73.70 o 
  -3  11  12       24.02      -18.26     71.84 o 
  -2  11  12       67.19       22.64     63.06 o 
  -1  11  12       47.64       71.79     51.83 o 
   0  11  12       78.69       90.12     62.57 o 
   1  11  12       36.55       78.78     58.58 o 
   2  11  12       73.43       64.98     70.69 o 
   3  11  12       27.34       31.02     68.47 o 
   4  11  12       39.65       14.16     75.76 o 
   5  11  12       73.46        9.51     78.98 o 
   6  11  12      417.33      269.78    149.63 o 
  -4  12  12      208.87      192.18    101.77 o 
  -3  12  12       49.09        4.91    104.29 o 
  -2  12  12      114.11      -65.20     96.97 o 
  -1  12  12        7.84      -19.09     76.12 o 
   0  12  12      585.30      556.96     82.86 o 
   1  12  12        7.03      113.94     88.12 o 
   2  12  12      114.55      -74.67     95.80 o 
   3  12  12       51.61      -19.50    131.08 o 
   4  12  12      205.76      302.89    242.42 o 
   0   1  13       42.90        7.12     32.63 o 
   1   1  13     2023.72     1949.48     89.98 o 
  -1   2  13     1523.57     1439.93     80.45 o 
   0   2  13      197.68       37.36     37.70 o 
   1   2  13     1558.23     1415.33     99.81 o 
   2   2  13      490.34      503.71     59.32 o 
  -2   3  13      102.32      144.66     40.26 o 
  -1   3  13     4377.28     4667.98    135.71 o 
   0   3  13     6835.84     6697.89    182.61 o 
   1   3  13     4286.02     4370.44    131.31 o 
   2   3  13      105.26      118.79     39.02 o 
   3   3  13      735.29      698.85     55.29 o 
  -3   4  13     1059.41     1112.74     68.17 o 
  -2   4  13     2265.23     2386.40    118.16 o 
  -1   4  13      504.47      417.65     66.95 o 
   0   4  13       11.56        8.84     39.88 o 
   1   4  13      447.22      362.16     49.06 o 
   2   4  13     2241.81     2245.04     90.66 o 
   3   4  13     1046.52     1084.86     77.26 o 
   4   4  13     1513.64     1578.72     93.77 o 
  -4   5  13     1030.94     1199.82     88.98 o 
  -3   5  13       25.87       65.48     37.06 o 
  -2   5  13     3524.21     3433.49    132.45 o 
  -1   5  13      427.71      392.57     96.37 o 
   0   5  13     2357.17     2536.02    107.93 o 
   1   5  13      407.76      454.69     54.99 o 
   2   5  13     3549.21     3434.65    110.90 o 
   3   5  13       30.68       83.01     40.50 o 
   4   5  13     1041.50     1055.23     80.55 o 
   5   5  13       46.73       64.50     39.24 o 
  -5   6  13      676.48      609.23     68.93 o 
  -4   6  13     1844.63     1859.94    108.89 o 
  -3   6  13       25.16       22.91     39.49 o 
  -2   6  13      642.51      618.93     67.46 o 
  -1   6  13      293.64      243.14     50.48 o 
   0   6  13     1280.51     1366.83     88.18 o 
   1   6  13      292.15      298.33     50.17 o 
   2   6  13      667.48      769.79     74.14 o 
   3   6  13       25.88       48.93     39.98 o 
   4   6  13     1781.68     1715.10     99.28 o 
   5   6  13      673.11      602.21     60.94 o 
   6   6  13      974.15      992.90     81.63 o 
  -6   7  13      203.72      240.27     56.79 o 
  -5   7  13      147.75      160.49     52.20 o 
  -4   7  13      338.76      284.09     55.71 o 
  -3   7  13      810.22      662.41     71.87 o 
  -2   7  13     1409.08     1316.49    127.38 o 
  -1   7  13     1417.54     1398.06    111.87 o 
   0   7  13       16.56      -41.95     41.95 o 
   1   7  13     1464.73     1516.64    102.70 o 
   2   7  13     1439.91     1526.84    131.26 o 
   3   7  13      780.06      736.57     81.71 o 
   4   7  13      350.53      265.22     58.99 o 
   5   7  13      153.36      147.43     51.98 o 
   6   7  13      204.28      193.90     51.54 o 
   7   7  13       82.94      203.11     75.90 o 
  -7   8  13      183.00      216.76     76.18 o 
  -6   8  13      713.62      692.28    100.65 o 
  -5   8  13      284.15      362.61     65.46 o 
  -4   8  13      414.37      442.52     66.18 o 
  -3   8  13      935.96     1222.31     96.79 o 
  -2   8  13      373.11      322.48     75.36 o 
  -1   8  13       10.66       40.06     48.43 o 
   0   8  13       60.66       35.47     74.20 o 
   1   8  13       13.97      -20.30     42.78 o 
   2   8  13      400.58      631.55     98.48 o 
   3   8  13      952.81      977.10     88.16 o 
   4   8  13      397.36      391.76     65.57 o 
   5   8  13      280.33      236.23     69.69 o 
   6   8  13      694.19      631.71    127.74 o 
   7   8  13      166.31      222.42     81.79 o 
   8   8  13       76.06      184.60     76.32 o 
  -8   9  13      290.52      146.61    144.16 o 
  -7   9  13      251.95      261.56     82.67 o 
  -6   9  13      151.99      149.12     71.72 o 
  -5   9  13      342.53      366.55     91.85 o 
  -4   9  13        5.18       76.49     63.86 o 
  -3   9  13      664.10      716.38     95.18 o 
  -2   9  13       30.53       30.18     39.40 o 
  -1   9  13      126.70       91.18     57.65 o 
   0   9  13     1897.27     2092.20    145.71 o 
   1   9  13      130.83      187.37     65.15 o 
   2   9  13       29.79       99.42     53.67 o 
   3   9  13      660.15      623.47     89.01 o 
   4   9  13        7.31       -4.16     54.21 o 
   5   9  13      335.46      272.78     90.78 o 
   6   9  13      150.40       66.12    106.47 o 
   7   9  13      242.20      105.44     99.43 o 
   8   9  13      305.71      301.41    118.72 o 
  -7  10  13      458.15      726.36    146.64 o 
  -6  10  13       26.06        7.18     81.76 o 
  -5  10  13      107.49      157.10     76.38 o 
  -4  10  13      523.15      398.74     94.29 o 
  -3  10  13       62.05       98.91     57.87 o 
  -2  10  13        8.21       61.22     49.52 o 
  -1  10  13      656.34      695.50     90.83 o 
   0  10  13      160.07      148.99     61.92 o 
   1  10  13      648.13      764.38    104.65 o 
   2  10  13        7.40       56.51     55.54 o 
   3  10  13       67.56      113.60     91.85 o 
   4  10  13      535.82      442.95    106.77 o 
   5  10  13      108.84      147.13     85.75 o 
   6  10  13       25.63      -29.99     78.01 o 
   7  10  13      468.57      282.85    162.82 o 
  -5  11  13       64.51      153.03     96.72 o 
  -4  11  13       48.99      -45.53     83.17 o 
  -3  11  13      474.79      504.16    107.19 o 
  -2  11  13       97.01      126.22    136.72 o 
  -1  11  13      206.87      171.45     66.93 o 
   0  11  13       66.41       88.91     65.87 o 
   1  11  13      188.64      276.85     83.18 o 
   2  11  13       99.35      220.73     83.18 o 
   3  11  13      474.17      206.35     88.73 o 
   4  11  13       45.47       93.38     99.94 o 
   5  11  13       63.74      -87.07     99.05 o 
  -2  12  13       66.60       55.20    112.62 o 
  -1  12  13       11.93      257.66    121.88 o 
   0  12  13        0.18       97.09     67.57 o 
   1  12  13       15.51      -62.97     62.97 o 
   2  12  13       66.51      163.50    112.90 o 
   0   1  14      777.58      791.33     81.35 o 
   1   1  14       89.03       63.82     44.53 o 
  -1   2  14      909.82      929.61     83.64 o 
   0   2  14     1529.19     1461.14    130.13 o 
   1   2  14      939.16      866.36     68.76 o 
   2   2  14     6315.92     6402.09    168.10 o 
  -2   3  14     1983.70     1873.76     94.48 o 
  -1   3  14      547.15      574.04     66.87 o 
   0   3  14     2705.05     2917.97    126.09 o 
   1   3  14      520.45      525.78     58.87 o 
   2   3  14     2000.79     2149.40    101.10 o 
   3   3  14     2733.60     2728.42    114.53 o 
  -3   4  14     1469.50     1578.70     82.31 o 
  -2   4  14      916.63      841.05     77.80 o 
  -1   4  14     5318.14     5314.35    166.50 o 
   0   4  14      924.44      853.05     78.67 o 
   1   4  14     5358.05     5655.00    159.76 o 
   2   4  14      927.52      905.29     71.77 o 
   3   4  14     1497.88     1594.36     93.36 o 
   4   4  14       27.50       41.94     45.03 o 
  -4   5  14      233.26      181.08     52.16 o 
  -3   5  14     2005.67     2155.45    126.53 o 
  -2   5  14     1318.88     1350.64     83.89 o 
  -1   5  14      334.33      430.78     61.47 o 
   0   5  14      426.23      391.27     59.59 o 
   1   5  14      308.67      308.47     57.40 o 
   2   5  14     1278.35     1298.86     86.99 o 
   3   5  14     2028.26     2254.64    109.31 o 
   4   5  14      209.56      193.71     52.44 o 
   5   5  14     1711.78     1728.99    112.23 o 
  -5   6  14      206.64      247.25     54.17 o 
  -4   6  14      224.48      162.22     50.29 o 
  -3   6  14     1758.33     1989.49    114.08 o 
  -2   6  14      596.34      637.07     71.34 o 
  -1   6  14      282.10      245.49     53.89 o 
   0   6  14        8.13       40.90     41.45 o 
   1   6  14      273.57      391.81     56.73 o 
   2   6  14      577.99      525.97     79.10 o 
   3   6  14     1716.15     1705.44     98.97 o 
   4   6  14      219.67      148.13     53.47 o 
   5   6  14      201.39      211.76     52.91 o 
   6   6  14        0.11        7.39     49.76 o 
  -6   7  14      119.22      114.20     52.45 o 
  -5   7  14      211.03      297.00     59.61 o 
  -4   7  14     1039.34     1128.07    103.47 o 
  -3   7  14      171.40      120.79     46.60 o 
  -2   7  14       29.52      -11.88     37.67 o 
  -1   7  14      119.71      125.55     57.12 o 
   0   7  14      872.01      941.64     85.73 o 
   1   7  14      132.17      131.37     50.09 o 
   2   7  14       29.21       44.56     51.82 o 
   3   7  14      176.90       74.66     76.94 o 
   4   7  14     1049.03     1090.38     93.64 o 
   5   7  14      218.25      271.79     60.85 o 
   6   7  14      121.17      233.30     63.21 o 
   7   7  14      427.78      356.81     82.80 o 
  -7   8  14       52.74       46.64     67.08 o 
  -6   8  14      327.98      377.34     74.34 o 
  -5   8  14      271.05      234.53     60.18 o 
  -4   8  14       59.77       50.64     43.40 o 
  -3   8  14     1156.75     1124.02     96.61 o 
  -2   8  14      101.75      125.77     48.37 o 
  -1   8  14      268.92      200.21     65.44 o 
   0   8  14      122.94       34.70     64.48 o 
   1   8  14      256.75      265.45     68.50 o 
   2   8  14       95.26      145.57     54.70 o 
   3   8  14     1136.40     1269.27    107.46 o 
   4   8  14       57.10        6.68     47.88 o 
   5   8  14      273.65      271.78     90.46 o 
   6   8  14      314.76      302.03    110.81 o 
   7   8  14       68.56      120.11    102.59 o 
   8   8  14        3.44      -80.95     80.95 o 
  -7   9  14      158.00       50.49     91.75 o 
  -6   9  14       18.20       82.14     70.78 o 
  -5   9  14      437.05      435.02     83.83 o 
  -4   9  14      552.75      770.12     87.41 o 
  -3   9  14      635.10      518.57     71.70 o 
  -2   9  14      132.87      140.18     54.34 o 
  -1   9  14       19.57      -46.28     46.28 o 
   0   9  14      170.83      224.44    171.22 o 
   1   9  14       24.57      -26.11     50.92 o 
   2   9  14      123.10       78.51     60.75 o 
   3   9  14      641.11      605.51     95.79 o 
   4   9  14      556.00      552.26     89.57 o 
   5   9  14      460.68      469.67    103.99 o 
   6   9  14       18.16      -52.53    156.91 o 
   7   9  14      164.93      227.25    141.11 o 
  -6  10  14       65.16      119.68     97.37 o 
  -5  10  14        1.15       -3.80     80.21 o 
  -4  10  14      122.44       81.46     63.05 o 
  -3  10  14        8.55       -1.86     49.69 o 
  -2  10  14     1029.20     1195.32    143.36 o 
  -1  10  14      267.11      339.78     73.94 o 
   0  10  14        9.28       16.91     62.31 o 
   1  10  14      257.01      227.73     70.08 o 
   2  10  14     1027.16     1212.96    178.73 o 
   3  10  14        7.84       35.83     62.64 o 
   4  10  14      122.61       42.98     80.34 o 
   5  10  14        1.91       70.87     93.94 o 
   6  10  14       61.52       90.97    118.14 o 
  -3  11  14       54.07      173.23     88.82 o 
  -2  11  14       99.04      144.00     71.67 o 
  -1  11  14       56.01       90.68     60.98 o 
   0  11  14      262.98      336.28     84.92 o 
   1  11  14       56.85      153.35     80.26 o 
   2  11  14       98.20      182.66     85.44 o 
   3  11  14       52.36      108.39    110.94 o 
   0   1  15     1372.64     1657.91    154.16 o 
   1   1  15     3263.08     3116.57    149.30 o 
  -1   2  15      327.93      404.67     85.13 o 
   0   2  15      852.56      937.06     91.84 o 
   1   2  15      347.50      293.52     61.12 o 
   2   2  15      123.41      130.44     48.40 o 
  -2   3  15      382.68      473.48     77.74 o 
  -1   3  15     1500.37     1291.23     93.85 o 
   0   3  15     1519.76     1724.12    105.56 o 
   1   3  15     1564.40     1488.01     98.75 o 
   2   3  15      372.15      303.92     76.15 o 
   3   3  15       39.56       48.77     42.56 o 
  -3   4  15      132.20      131.67     48.10 o 
  -2   4  15      455.58      372.23     62.35 o 
  -1   4  15      228.64      232.77     55.90 o 
   0   4  15      226.96      176.16     49.35 o 
   1   4  15      235.36      198.13     52.84 o 
   2   4  15      488.97      517.67     63.48 o 
   3   4  15      133.18       67.88     43.12 o 
   4   4  15      759.16      803.27     84.61 o 
  -4   5  15        6.46       31.31     45.11 o 
  -3   5  15      240.40      277.50     64.81 o 
  -2   5  15     1346.99     1382.71     88.77 o 
  -1   5  15      994.77     1171.67     94.41 o 
   0   5  15      808.31      747.14    118.97 o 
   1   5  15     1007.47     1199.64     94.05 o 
   2   5  15     1341.72     1326.61     90.87 o 
   3   5  15      247.22      187.46     55.56 o 
   4   5  15        5.31       15.80     40.75 o 
   5   5  15        9.03       -2.57     47.61 o 
  -5   6  15     1365.77     1469.35    130.56 o 
  -4   6  15      320.06      319.02     64.63 o 
  -3   6  15      102.06      109.86     47.71 o 
  -2   6  15       26.59       32.21     46.28 o 
  -1   6  15      144.33      125.30     62.63 o 
   0   6  15     3181.49     2971.44    141.70 o 
   1   6  15      155.60      278.01     59.07 o 
   2   6  15       26.79        4.99     54.99 o 
   3   6  15      106.57       53.72     53.24 o 
   4   6  15      335.58      421.46     69.68 o 
   5   6  15     1374.58     1437.53    144.57 o 
   6   6  15       43.72       21.41     53.91 o 
  -6   7  15      335.30      486.46     80.58 o 
  -5   7  15       31.31       23.84     45.63 o 
  -4   7  15      265.91      282.89     60.00 o 
  -3   7  15       54.26      122.37     47.38 o 
  -2   7  15     1299.62     1377.11    147.06 o 
  -1   7  15      980.64      878.47    126.37 o 
   0   7  15      142.25       64.40     53.48 o 
   1   7  15      999.74      822.30     94.07 o 
   2   7  15     1272.28     1346.61    106.47 o 
   3   7  15       53.16       65.51     51.29 o 
   4   7  15      263.36      217.96     61.06 o 
   5   7  15       30.86       42.08     49.26 o 
   6   7  15      340.34      281.83     71.37 o 
   7   7  15      458.95      556.85    131.03 o 
  -7   8  15       58.13        1.72    122.32 o 
  -6   8  15      621.37      580.02     85.66 o 
  -5   8  15        2.30       66.89     51.80 o 
  -4   8  15      736.45      821.16    131.33 o 
  -3   8  15       85.76      106.31     50.67 o 
  -2   8  15       60.40       26.48     45.07 o 
  -1   8  15      376.06      257.28     70.60 o 
   0   8  15        0.43       27.11     56.70 o 
   1   8  15      360.70      273.02     77.43 o 
   2   8  15       59.34       28.14     48.81 o 
   3   8  15       81.91      138.20     59.16 o 
   4   8  15      756.04      873.55    102.22 o 
   5   8  15        1.98      -39.12     55.16 o 
   6   8  15      639.99      490.99    131.08 o 
   7   8  15       67.18      -50.83    106.67 o 
  -6   9  15        3.62      112.44    101.23 o 
  -5   9  15      117.69      210.07     75.16 o 
  -4   9  15      183.62      135.21     60.73 o 
  -3   9  15      346.81      415.30     71.76 o 
  -2   9  15       90.24       60.70     47.72 o 
  -1   9  15       43.44      127.40     60.66 o 
   0   9  15      607.43      431.35     95.45 o 
   1   9  15       40.74       41.55     67.77 o 
   2   9  15       93.75       94.70     80.65 o 
   3   9  15      332.03      451.25     92.39 o 
   4   9  15      179.93      215.14     77.88 o 
   5   9  15      125.16       53.48     94.78 o 
   6   9  15        4.49      132.54    112.61 o 
  -4  10  15       18.47       36.99     98.07 o 
  -3  10  15       24.11      -30.11     54.67 o 
  -2  10  15       82.29       61.46     59.11 o 
  -1  10  15      100.94      117.46     64.74 o 
   0  10  15        8.08       92.94     74.55 o 
   1  10  15      105.65      181.22     78.63 o 
   2  10  15       82.62      108.39     71.26 o 
   3  10  15       26.88       -3.15     69.73 o 
   4  10  15       16.20      -86.70     86.70 o 
   0  11  15      165.73     -101.14    101.14 o 
   0   0  16     6841.83     6131.92    422.05 o 
   0   1  16      327.81      371.07     70.02 o 
   1   1  16     2332.93     2580.50    143.50 o 
  -1   2  16      507.16      598.72     81.22 o 
   0   2  16       90.43      -30.49     43.42 o 
   1   2  16      467.08      442.83     71.91 o 
   2   2  16     1113.82     1122.08    104.40 o 
  -2   3  16      509.42      457.20     74.75 o 
  -1   3  16      807.00      992.04     97.85 o 
   0   3  16     1487.70     1595.59    119.54 o 
   1   3  16      866.55      748.53    114.28 o 
   2   3  16      484.51      441.58     83.28 o 
   3   3  16      976.33      932.17     88.55 o 
  -3   4  16        9.15       57.15     54.66 o 
  -2   4  16      270.27      219.54     58.27 o 
  -1   4  16      148.07      168.69     53.68 o 
   0   4  16      111.25      110.03     50.03 o 
   1   4  16      148.57      156.46     52.31 o 
   2   4  16      274.67      321.07     61.92 o 
   3   4  16        8.62       21.77     43.56 o 
   4   4  16     2169.32     2305.80    148.97 o 
  -4   5  16      503.16      529.74     87.77 o 
  -3   5  16     1220.90     1192.05    114.13 o 
  -2   5  16      495.23      505.26     79.53 o 
  -1   5  16      514.33      646.17     76.95 o 
   0   5  16       41.68      -39.76     39.76 o 
   1   5  16      488.84      371.65     62.73 o 
   2   5  16      506.35      628.72     75.39 o 
   3   5  16     1256.50     1372.18    107.61 o 
   4   5  16      511.96      491.15     77.52 o 
   5   5  16       99.65        1.09     51.19 o 
  -5   6  16      347.36      396.96     75.18 o 
  -4   6  16      251.87      287.10     74.45 o 
  -3   6  16      330.80      307.24     74.51 o 
  -2   6  16      573.66      423.58     68.08 o 
  -1   6  16      280.27      221.45    134.08 o 
   0   6  16      461.90      439.76    111.92 o 
   1   6  16      280.21      331.72     61.86 o 
   2   6  16      574.88      492.34     82.91 o 
   3   6  16      322.69      355.82     69.71 o 
   4   6  16      247.58      235.90     64.04 o 
   5   6  16      345.95      328.75     76.80 o 
   6   6  16       38.41       45.01     54.78 o 
  -6   7  16       64.42      120.59     81.85 o 
  -5   7  16       74.45       65.23     57.34 o 
  -4   7  16      389.02      301.97     89.35 o 
  -3   7  16       53.39       91.98     52.11 o 
  -2   7  16      376.42      194.75     57.00 o 
  -1   7  16      367.72      375.71     76.95 o 
   0   7  16       21.82       -0.28     51.41 o 
   1   7  16      374.67      404.85     77.31 o 
   2   7  16      371.37      319.14     70.69 o 
   3   7  16       63.62       -0.37     53.08 o 
   4   7  16      400.18      322.29     70.49 o 
   5   7  16       73.43       38.05     59.77 o 
   6   7  16       72.70      149.62     64.58 o 
   7   7  16      481.61      501.94    129.64 o 
  -6   8  16      130.18      174.22     99.65 o 
  -5   8  16      156.33      264.80     74.67 o 
  -4   8  16      144.68       88.18     55.02 o 
  -3   8  16      198.84      199.65     66.81 o 
  -2   8  16      157.59      219.30     59.32 o 
  -1   8  16      105.78      143.05     58.60 o 
   0   8  16      664.36      737.67    115.52 o 
   1   8  16      110.32      146.43     74.24 o 
   2   8  16      162.21       43.06     58.48 o 
   3   8  16      198.02      229.84     66.30 o 
   4   8  16      147.29       76.02     55.84 o 
   5   8  16      157.11      189.83     65.87 o 
   6   8  16      120.82      104.07     93.40 o 
  -4   9  16       22.74      104.81     58.76 o 
  -3   9  16        8.08      -32.51     49.37 o 
  -2   9  16      109.81      152.23     59.87 o 
  -1   9  16      349.26      357.66     78.43 o 
   0   9  16      262.48      530.20    103.25 o 
   1   9  16      341.19      452.00    107.50 o 
   2   9  16      115.41      102.54     75.65 o 
   3   9  16        6.45      154.95     66.16 o 
   4   9  16       25.03       36.94     79.31 o 
  -2  10  16      134.60      186.99    135.22 o 
  -1  10  16       49.31       27.24     90.11 o 
   0  10  16       18.63      -74.29     74.29 o 
   1  10  16       51.60      245.26    134.52 o 
   2  10  16      136.04       76.96    115.68 o 
   0   1  17       29.56       52.95     51.31 o 
   1   1  17        4.14       30.79     69.89 o 
  -1   2  17     1264.87     1291.02    113.21 o 
   0   2  17      424.08      478.70     90.34 o 
   1   2  17     1277.52     1311.50    114.64 o 
   2   2  17       50.17      -15.19     48.04 o 
  -2   3  17      456.64      598.89     83.08 o 
  -1   3  17      235.87      255.67     64.61 o 
   0   3  17       51.11       27.83     49.32 o 
   1   3  17      243.73      206.79     75.65 o 
   2   3  17      450.66      435.84     75.14 o 
   3   3  17      839.48      794.04    111.11 o 
  -3   4  17      300.37      215.59     74.61 o 
  -2   4  17     1042.94     1302.78    117.74 o 
  -1   4  17      230.33      240.26     62.91 o 
   0   4  17      113.89      107.05     57.45 o 
   1   4  17      218.96       88.81     54.25 o 
   2   4  17     1041.62     1444.83    155.26 o 
   3   4  17      301.20      316.40     83.02 o 
   4   4  17      599.72      669.95     95.43 o 
  -4   5  17      690.30      764.59    117.38 o 
  -3   5  17      629.08      685.77     97.49 o 
  -2   5  17       39.74       51.37     58.41 o 
  -1   5  17      481.66      622.82     78.94 o 
   0   5  17        2.76       -2.41     47.89 o 
   1   5  17      467.31      427.64     72.08 o 
   2   5  17       44.94       78.89     87.89 o 
   3   5  17      620.14      627.27    103.91 o 
   4   5  17      691.95      779.05    103.31 o 
   5   5  17        9.96        5.82     56.86 o 
  -5   6  17       49.87       -5.78     63.07 o 
  -4   6  17       34.65       39.64     60.91 o 
  -3   6  17      304.69      212.66     70.67 o 
  -2   6  17       21.31      -19.56     58.06 o 
  -1   6  17       27.95       44.73     58.28 o 
   0   6  17       20.76       13.86     46.62 o 
   1   6  17       25.77       88.25     58.06 o 
   2   6  17       20.17       -3.46     55.34 o 
   3   6  17      292.98      362.96     80.32 o 
   4   6  17       28.37       44.16     56.93 o 
   5   6  17       54.85       15.76     63.05 o 
   6   6  17       87.54       82.31     65.85 o 
  -6   7  17      193.93      154.53     90.09 o 
  -5   7  17      132.25       55.37     60.26 o 
  -4   7  17      237.65      286.12     76.71 o 
  -3   7  17      154.86      166.26     72.26 o 
  -2   7  17       26.70       43.00     58.28 o 
  -1   7  17      157.81      128.19     69.39 o 
   0   7  17      131.48      161.00     79.53 o 
   1   7  17      164.38       80.29     60.66 o 
   2   7  17       27.53       53.27     63.26 o 
   3   7  17      165.65      124.14     63.59 o 
   4   7  17      237.74      238.41     67.91 o 
   5   7  17      133.39       96.59     70.46 o 
   6   7  17      187.29      403.54    188.15 o 
  -4   8  17       64.85      -29.09     66.48 o 
  -3   8  17      187.27      161.21     77.45 o 
  -2   8  17      202.39      186.42     60.69 o 
  -1   8  17       50.33       20.44     70.09 o 
   0   8  17      515.28      585.93    168.49 o 
   1   8  17       49.25       97.25     79.09 o 
   2   8  17      191.75      194.42     90.24 o 
   3   8  17      197.29      213.86     71.03 o 
   4   8  17       58.56      108.84     61.28 o 
  -2   9  17      309.79      -95.76    112.71 o 
  -1   9  17        5.28      -21.20     60.78 o 
   0   9  17       54.69       84.98     86.49 o 
   1   9  17        4.85       10.71     88.01 o 
   2   9  17      317.52      374.91    155.59 o 
   0   1  18      299.48      230.62     70.30 o 
   1   1  18     1178.65     1349.96    121.98 o 
  -1   2  18      704.71      692.24     93.84 o 
   0   2  18        5.98       39.64     55.04 o 
   1   2  18      713.29      869.70    102.06 o 
   2   2  18      218.39      226.56     66.21 o 
  -2   3  18      108.36      121.79     59.56 o 
  -1   3  18      151.97      160.67     65.64 o 
   0   3  18      877.53      905.86    101.97 o 
   1   3  18      154.01      120.21     66.16 o 
   2   3  18      104.09       90.08     69.14 o 
   3   3  18       23.84      -19.91     50.90 o 
  -3   4  18       99.05       89.75     73.29 o 
  -2   4  18      103.57       83.07     59.55 o 
  -1   4  18      442.05      565.37     85.40 o 
   0   4  18      109.79       28.52     52.60 o 
   1   4  18      442.03      581.67     91.35 o 
   2   4  18       95.17       71.65     61.85 o 
   3   4  18      111.57       38.21     68.83 o 
   4   4  18       51.33       28.68     65.21 o 
  -4   5  18       36.25       43.69     78.37 o 
  -3   5  18       33.68       66.92    103.53 o 
  -2   5  18       10.00      -15.05     58.27 o 
  -1   5  18      206.85      133.29     62.51 o 
   0   5  18     1456.49     1498.21    163.60 o 
   1   5  18      209.16      157.08     66.29 o 
   2   5  18        9.80      -16.99     64.27 o 
   3   5  18       42.20       -1.44     63.33 o 
   4   5  18       32.27      -24.55    103.69 o 
   5   5  18       89.42      185.15    119.60 o 
  -5   6  18       23.57      102.19     71.77 o 
  -4   6  18       28.84      111.55     67.11 o 
  -3   6  18      116.32      282.15     79.58 o 
  -2   6  18      597.74      610.65     95.56 o 
  -1   6  18       76.82      -49.77     49.77 o 
   0   6  18       75.22      196.49     70.59 o 
   1   6  18       75.88      110.82     71.31 o 
   2   6  18      612.30      626.78    108.76 o 
   3   6  18      111.69       99.02     81.18 o 
   4   6  18       29.37      129.85    108.71 o 
   5   6  18       24.36       81.19     75.98 o 
  -4   7  18      358.17      549.54    101.71 o 
  -3   7  18      105.83      151.19     74.58 o 
  -2   7  18      111.01        6.45     62.25 o 
  -1   7  18      312.64      362.81     87.26 o 
   0   7  18      241.92      297.43     92.32 o 
   1   7  18      312.58      319.67    125.71 o 
   2   7  18      103.44       46.18     67.34 o 
   3   7  18       94.06       92.22     66.88 o 
   4   7  18      360.15      399.29     94.04 o 
  -1   8  18        2.60        6.35     65.75 o 
   0   8  18       21.25      -39.07     65.17 o 
   1   8  18        3.14      133.61     81.63 o 
   0   1  19      283.22      455.60     85.95 o 
   1   1  19       21.36      -39.33     55.42 o 
  -1   2  19      150.75       56.88     64.54 o 
   0   2  19      733.47      776.26    117.34 o 
   1   2  19      145.56      207.49     74.40 o 
   2   2  19      230.40      172.17     83.18 o 
  -2   3  19      155.65      156.98     70.26 o 
  -1   3  19       91.42      112.75     65.13 o 
   0   3  19       24.99      -12.83     60.76 o 
   1   3  19       91.02      101.97     82.45 o 
   2   3  19      159.76       68.87     63.77 o 
   3   3  19      170.94      120.65     77.33 o 
  -3   4  19       53.68        5.69     73.66 o 
  -2   4  19       86.44      -65.99     65.99 o 
  -1   4  19      347.32      262.64     75.22 o 
   0   4  19      195.05      177.21     70.59 o 
   1   4  19      349.10      367.95    152.78 o 
   2   4  19       87.59      152.34     71.26 o 
   3   4  19       51.72        8.39     75.82 o 
   4   4  19        0.52      104.39     82.06 o 
  -4   5  19       34.90        0.48     90.01 o 
  -3   5  19      222.92      162.45     81.95 o 
  -2   5  19       13.89      -67.05     67.05 o 
  -1   5  19      205.66      173.87     84.40 o 
   0   5  19        0.08      -51.97     51.97 o 
   1   5  19      207.43       93.30    103.98 o 
   2   5  19       15.74       53.88     71.65 o 
   3   5  19      237.51      319.71     93.52 o 
   4   5  19       35.65      108.80     84.11 o 
  -3   6  19      399.92      544.86    188.84 o 
  -2   6  19       45.57      -24.68     70.25 o 
  -1   6  19      174.21      441.91    130.84 o 
   0   6  19      344.84      415.95     98.80 o 
   1   6  19      171.43      286.96     87.82 o 
   2   6  19       41.45       41.09    157.99 o 
   3   6  19      389.13      257.66    164.58 o 
   0   0  20       50.63       50.20    145.50 o 
   0   1  20       11.36        1.84     63.77 o 
   1   1  20      435.50      302.84     85.84 o 
  -1   2  20       32.67      -12.73     62.70 o 
   0   2  20      374.57      327.56     86.06 o 
   1   2  20       36.49       -9.03     62.21 o 
   2   2  20       36.33      -75.15     75.15 o 
  -2   3  20      315.19      248.07     80.50 o 
  -1   3  20       61.06      -53.85     58.83 o 
   0   3  20       29.88      -66.55     76.50 o 
   1   3  20       54.00      -54.49     61.41 o 
   2   3  20      308.26      246.15     81.49 o 
   3   3  20      507.84      599.40    117.03 o 
  -2   4  20        7.94      -26.03     70.94 o 
  -1   4  20       32.48      -60.85     60.85 o 
   0   4  20       68.30       42.26     64.88 o 
   1   4  20       33.15       51.63     65.78 o 
   2   4  20        9.28       28.84     78.94 o 
                                                 
